# Supplementary material for: HIV testing and linkage to care—A case of a mobile diagnostic and counseling service in Mbeya, Tanzania; A quantitative study
Source: PLOS Glob Public Health. 2022 Aug 4;2(8):e0000448. doi: 10.1371/journal.pgph.0000448 (PMC10021411; doi:10.1371/journal.pgph.0000448)
Supplement: S1 Data — (XLSX) [file pgph.0000448.s001.xlsx]

## Sheet: Sheet1
SN	Age	Agegroup	Gender	MaritalStatus	Education	SerologyResult	Year
1	26	25-45 yrs	FEMALE	Single	Primary Education	NEGATIVE	2017
2	24	15-24 yrs	MALE	Single	Primary Education	NEGATIVE	2017
3	25	25-45 yrs	FEMALE	Divorced	Primary Education	NEGATIVE	2017
4	52	> 45 yrs	FEMALE	Married	Primary Education	NEGATIVE	2017
5	24	15-24 yrs	FEMALE	Single	Secondary Education	NEGATIVE	2018
6	42	25-45 yrs	MALE	Divorced	Primary Education	NEGATIVE	2018
7	38	25-45 yrs	MALE	Married	Primary Education	NEGATIVE	2017
8	65	> 45 yrs	FEMALE	Married	None	NEGATIVE	2018
9	24	15-24 yrs	FEMALE	Married	Primary Education	NEGATIVE	2017
10	17	15-24 yrs	FEMALE	Single	Primary Education	NEGATIVE	2017
11	30	25-45 yrs	FEMALE	Married		NEGATIVE	2016
12	22	15-24 yrs	MALE	Single	Primary Education	NEGATIVE	2017
13	63	> 45 yrs	MALE	Widowed	None	NEGATIVE	2017
14	24	15-24 yrs	FEMALE	Married	Primary Education	NEGATIVE	2018
15	27	25-45 yrs	MALE	Married	Secondary Education	NEGATIVE	2017
16	39	25-45 yrs	FEMALE	Married	Primary Education	NEGATIVE	2017
17	22	15-24 yrs	FEMALE	Single	Primary Education	NEGATIVE	2018
18	30	25-45 yrs	FEMALE	Married	None	NEGATIVE	2017
19	29	25-45 yrs	FEMALE	Married	Primary Education	NEGATIVE	2017
20	20	15-24 yrs	FEMALE	Single	Primary Education	NEGATIVE	2018
21	40	25-45 yrs	FEMALE	Married	None	NEGATIVE	2017
22	32	25-45 yrs	MALE	Married	Primary Education	NEGATIVE	2017
23	24	15-24 yrs	MALE	Divorced	Primary Education	NEGATIVE	2017
24	22	15-24 yrs	FEMALE	Married	None	NEGATIVE	2017
25	22	15-24 yrs	MALE	Single	Primary Education	NEGATIVE	2017
26	28	25-45 yrs	FEMALE	Divorced	Primary Education	NEGATIVE	2018
27	20	15-24 yrs	MALE	Single	Primary Education	NEGATIVE	2017
28	16	15-24 yrs	MALE	Single	None	NEGATIVE	2017
29	27	25-45 yrs	FEMALE	Married	Primary Education	NEGATIVE	2017
30	18	15-24 yrs	FEMALE	Married	Primary Education	NEGATIVE	2017
31	28	25-45 yrs	FEMALE	Divorced	Primary Education	NEGATIVE	2017
32	39	25-45 yrs	MALE	Married	None	NEGATIVE	2017
33	41	25-45 yrs	MALE	Married	Primary Education	NEGATIVE	2017
34	15	15-24 yrs	FEMALE	Single	Secondary Education	NEGATIVE	2017
35	24	15-24 yrs	MALE	Divorced	Primary Education	NEGATIVE	2017
36	35	25-45 yrs	FEMALE	Married	Primary Education	NEGATIVE	2017
37	43	25-45 yrs	FEMALE	Married	None	NEGATIVE	2018
38	29	25-45 yrs	FEMALE	Single		NEGATIVE	2016
39	15	15-24 yrs	MALE	Single	Primary Education	NEGATIVE	2017
40	67	> 45 yrs	MALE	Married	Primary Education	NEGATIVE	2017
41	33	25-45 yrs	FEMALE	Single	Secondary Education	NEGATIVE	2017
42	26	25-45 yrs	MALE	Single	Primary Education	NEGATIVE	2018
43	33	25-45 yrs	MALE	Married	Primary Education	NEGATIVE	2017
44	25	25-45 yrs	FEMALE	Single	College	NEGATIVE	2017
45	25	25-45 yrs	MALE	Married	Primary Education	NEGATIVE	2017
46	25	25-45 yrs	MALE	Single	College	NEGATIVE	2017
47	70	> 45 yrs	FEMALE	Married	None	NEGATIVE	2018
48	29	25-45 yrs	MALE	Married	None	NEGATIVE	2017
49	40	25-45 yrs	MALE	Single	Primary Education	NEGATIVE	2017
50	68	> 45 yrs	FEMALE	Married	None	NEGATIVE	2017
51	42	25-45 yrs	MALE	Married	Primary Education	NEGATIVE	2017
52	55	> 45 yrs	FEMALE	Married	None	NEGATIVE	2017
53	30	25-45 yrs	FEMALE	Married		NEGATIVE	2016
54	30	25-45 yrs	FEMALE	Divorced	Primary Education	NEGATIVE	2017
55	57	> 45 yrs	MALE	Married	Primary Education	NEGATIVE	2017
56	38	25-45 yrs	FEMALE	Married	Primary Education	NEGATIVE	2017
57	45	25-45 yrs	FEMALE	Married	None	NEGATIVE	2018
58	50	> 45 yrs	MALE	Married	Primary Education	NEGATIVE	2017
59	18	15-24 yrs	MALE	Single	None	NEGATIVE	2017
60	33	25-45 yrs	FEMALE	Married	Primary Education	NEGATIVE	2017
61	34	25-45 yrs	MALE	Married	Primary Education	NEGATIVE	2017
62	60	> 45 yrs	FEMALE	Married	None	NEGATIVE	2017
63	21	15-24 yrs	FEMALE	Single	Secondary Education	NEGATIVE	2018
64	70	> 45 yrs	FEMALE	Widowed	None	NEGATIVE	2017
65	51	> 45 yrs	MALE	Married	Primary Education	NEGATIVE	2018
66	29	25-45 yrs	MALE	Married	Primary Education	NEGATIVE	2017
67	50	> 45 yrs	MALE	Divorced	Primary Education	NEGATIVE	2017
68	26	25-45 yrs	MALE	Single	Secondary Education	NEGATIVE	2017
69	49	> 45 yrs	MALE	Married	Primary Education	NEGATIVE	2017
70	44	25-45 yrs	FEMALE	Married	None	NEGATIVE	2017
71	25	25-45 yrs	MALE	Married	Primary Education	NEGATIVE	2017
72	26	25-45 yrs	MALE	Single	Primary Education	NEGATIVE	2018
73	26	25-45 yrs	FEMALE	Single	Primary Education	NEGATIVE	2018
74	41	25-45 yrs	MALE	Married	None	NEGATIVE	2017
75	30	25-45 yrs	FEMALE	Married	None	NEGATIVE	2017
76	52	> 45 yrs	MALE	Married	Primary Education	NEGATIVE	2017
77	27	25-45 yrs	MALE	Single	Primary Education	NEGATIVE	2018
78	28	25-45 yrs	MALE	Married	Primary Education	NEGATIVE	2017
79	17	15-24 yrs	FEMALE	Married		NEGATIVE	2016
80	20	15-24 yrs	FEMALE	Single	College	NEGATIVE	2017
81	35	25-45 yrs	MALE	Married	Primary Education	NEGATIVE	2018
82	30	25-45 yrs	FEMALE	Married	Primary Education	NEGATIVE	2017
83	41	25-45 yrs	MALE	Single	Primary Education	NEGATIVE	2017
84	31	25-45 yrs	FEMALE	Married	Primary Education	NEGATIVE	2017
85	22	15-24 yrs	FEMALE	Single	Secondary Education	NEGATIVE	2017
86	41	25-45 yrs	MALE	Married	None	NEGATIVE	2018
87	34	25-45 yrs	MALE	Married	Primary Education	NEGATIVE	2017
88	37	25-45 yrs	MALE	Married	Primary Education	NEGATIVE	2017
89	30	25-45 yrs	MALE	Married	Primary Education	NEGATIVE	2018
90	25	25-45 yrs	MALE	Married	Secondary Education	NEGATIVE	2018
91	28	25-45 yrs	MALE	Married	Primary Education	NEGATIVE	2017
92	22	15-24 yrs	MALE	Single	None	NEGATIVE	2017
93	25	25-45 yrs	MALE	Married		NEGATIVE	2016
94	28	25-45 yrs	FEMALE	Married	Primary Education	NEGATIVE	2018
95	63	> 45 yrs	FEMALE	Widowed	None	NEGATIVE	2018
96	55	> 45 yrs	MALE	Divorced	None	NEGATIVE	2018
97	14	<15 yrs	FEMALE		None	NEGATIVE	2018
98	60	> 45 yrs	MALE	Widowed	None	NEGATIVE	2018
99	26	25-45 yrs	MALE	Married	Primary Education	NEGATIVE	2018
100	21	15-24 yrs	MALE	Single	Primary Education	NEGATIVE	2017
101	40	25-45 yrs	MALE	Married	Primary Education	NEGATIVE	2018
102	40	25-45 yrs	MALE	Married	Primary Education	NEGATIVE	2017
103	32	25-45 yrs	MALE	Married	Primary Education	NEGATIVE	2018
104	21	15-24 yrs	FEMALE	Single	College	NEGATIVE	2017
105	36	25-45 yrs	MALE	Married	None	NEGATIVE	2017
106	24	15-24 yrs	MALE	Married	None	NEGATIVE	2017
107	40	25-45 yrs	FEMALE	Married	Primary Education	NEGATIVE	2017
108	45	25-45 yrs	FEMALE	Married	None	NEGATIVE	2017
109	19	15-24 yrs	MALE	Single	Primary Education	NEGATIVE	2017
110	39	25-45 yrs	MALE	Married	Primary Education	NEGATIVE	2017
111	45	25-45 yrs	MALE	Married	Primary Education	NEGATIVE	2017
112	21	15-24 yrs	FEMALE	Divorced	Primary Education	NEGATIVE	2018
113	40	25-45 yrs	MALE	Married	None	NEGATIVE	2017
114	42	25-45 yrs	MALE	Married		NEGATIVE	2016
115	24	15-24 yrs	FEMALE	Married	Primary Education	NEGATIVE	2017
116	22	15-24 yrs	MALE	Married	Secondary Education	NEGATIVE	2018
117	54	> 45 yrs	FEMALE	Married	Primary Education	NEGATIVE	2017
118	26	25-45 yrs	FEMALE	Married	Primary Education	NEGATIVE	2017
119	20	15-24 yrs	MALE	Single	Primary Education	NEGATIVE	2017
120	29	25-45 yrs	FEMALE	Married	None	NEGATIVE	2018
121	32	25-45 yrs	MALE	Married	None	NEGATIVE	2017
122	31	25-45 yrs	MALE	Divorced	None	NEGATIVE	2017
123	19	15-24 yrs	MALE	Single	Primary Education	NEGATIVE	2018
124	30	25-45 yrs	MALE	Married	Primary Education	NEGATIVE	2017
125	32	25-45 yrs	MALE	Married	Primary Education	NEGATIVE	2018
126	28	25-45 yrs	FEMALE	Single	Primary Education	NEGATIVE	2018
127	37	25-45 yrs	MALE	Widowed	Primary Education	NEGATIVE	2018
128	62	> 45 yrs	FEMALE	Married	None	NEGATIVE	2018
129	60	> 45 yrs	MALE	Married		NEGATIVE	2016
130	34	25-45 yrs	MALE	Divorced	Primary Education	NEGATIVE	2017
131	30	25-45 yrs	FEMALE	Divorced	Primary Education	NEGATIVE	2017
132	22	15-24 yrs	MALE	Married	Primary Education	NEGATIVE	2018
133	29	25-45 yrs	MALE	Single	Primary Education	NEGATIVE	2018
134	43	25-45 yrs	MALE	Divorced	Primary Education	NEGATIVE	2017
135	37	25-45 yrs	MALE	Married	Primary Education	NEGATIVE	2017
136	42	25-45 yrs	FEMALE	Married	Primary Education	NEGATIVE	2017
137	38	25-45 yrs	MALE	Married	Primary Education	NEGATIVE	2018
138	37	25-45 yrs	MALE	Married	Primary Education	NEGATIVE	2017
139	32	25-45 yrs	MALE	Married	Primary Education	NEGATIVE	2017
140	30	25-45 yrs	MALE	Single		NEGATIVE	2016
141	40	25-45 yrs	FEMALE	Widowed	None	NEGATIVE	2018
142	26	25-45 yrs	MALE	Married	Primary Education	NEGATIVE	2018
143	16	15-24 yrs	FEMALE	Single	Primary Education	NEGATIVE	2017
144	32	25-45 yrs	MALE	Married	Primary Education	NEGATIVE	2017
145	60	> 45 yrs	MALE	Married	Primary Education	NEGATIVE	2018
146	56	> 45 yrs	MALE	Married	Primary Education	NEGATIVE	2017
147	28	25-45 yrs	MALE	Married	Primary Education	NEGATIVE	2018
148	22	15-24 yrs	MALE	Single	Primary Education	NEGATIVE	2017
149	22	15-24 yrs	FEMALE	Single		NEGATIVE	2016
150	49	> 45 yrs	MALE	Married	None	NEGATIVE	2017
151	64	> 45 yrs	FEMALE	Married	Primary Education	NEGATIVE	2017
152	42	25-45 yrs	MALE	Married	Primary Education	NEGATIVE	2018
153	43	25-45 yrs	MALE	Married	Primary Education	NEGATIVE	2017
154	40	25-45 yrs	MALE	Married	Primary Education	NEGATIVE	2017
155	21	15-24 yrs	FEMALE	Married	Secondary Education	NEGATIVE	2018
156	32	25-45 yrs	FEMALE	Widowed	Primary Education	NEGATIVE	2017
157	20	15-24 yrs	FEMALE	Divorced	None	NEGATIVE	2017
158	18	15-24 yrs	MALE	Single	Primary Education	NEGATIVE	2017
159	45	25-45 yrs	MALE	Married	Primary Education	NEGATIVE	2017
160	19	15-24 yrs	FEMALE	Married	Primary Education	NEGATIVE	2017
161	33	25-45 yrs	MALE	Married	None	NEGATIVE	2018
162	38	25-45 yrs	MALE	Married	Primary Education	NEGATIVE	2017
163	29	25-45 yrs	MALE	Single	Secondary Education	NEGATIVE	2018
164	73	> 45 yrs	MALE	Married	None	NEGATIVE	2017
165	53	> 45 yrs	FEMALE	Married	Primary Education	NEGATIVE	2018
166	52	> 45 yrs	MALE	Married	Primary Education	NEGATIVE	2018
167	19	15-24 yrs	MALE	Single	Primary Education	NEGATIVE	2017
168	21	15-24 yrs	FEMALE	Single	Primary Education	NEGATIVE	2017
169	48	> 45 yrs	FEMALE	Widowed	Primary Education	NEGATIVE	2017
170	40	25-45 yrs	FEMALE	Married	Primary Education	NEGATIVE	2017
171	34	25-45 yrs	MALE	Married	Primary Education	NEGATIVE	2018
172	29	25-45 yrs	MALE	Married	Primary Education	NEGATIVE	2017
173	18	15-24 yrs	FEMALE	Single	Primary Education	NEGATIVE	2017
174	55	> 45 yrs	FEMALE	Married	None	NEGATIVE	2018
175	27	25-45 yrs	FEMALE	Divorced	Primary Education	NEGATIVE	2017
176	21	15-24 yrs	MALE	Married	None	NEGATIVE	2018
177	36	25-45 yrs	FEMALE	Married	Primary Education	NEGATIVE	2018
178	19	15-24 yrs	FEMALE	Single	Secondary Education	NEGATIVE	2017
179	29	25-45 yrs	MALE	Married	Primary Education	NEGATIVE	2018
180	68	> 45 yrs	FEMALE	Widowed	None	NEGATIVE	2018
181	24	15-24 yrs	MALE	Married	Primary Education	NEGATIVE	2017
182	23	15-24 yrs	FEMALE	Single	Secondary Education	NEGATIVE	2017
183	15	15-24 yrs	FEMALE	Single	Primary Education	NEGATIVE	2017
184	29	25-45 yrs	MALE	Married	Primary Education	NEGATIVE	2018
185	40	25-45 yrs	MALE	Married	Primary Education	NEGATIVE	2017
186	23	15-24 yrs	FEMALE	Divorced	Secondary Education	NEGATIVE	2017
187	24	15-24 yrs	FEMALE	Married	Primary Education	NEGATIVE	2017
188	23	15-24 yrs	FEMALE	Married	Primary Education	NEGATIVE	2017
189	9	<15 yrs	MALE		None	NEGATIVE	2018
190	27	25-45 yrs	MALE	Married	None	NEGATIVE	2017
191	18	15-24 yrs	FEMALE	Single	College	NEGATIVE	2017
192	28	25-45 yrs	MALE	Married	Primary Education	NEGATIVE	2017
193	18	15-24 yrs	FEMALE	Single	Secondary Education	NEGATIVE	2018
194	40	25-45 yrs	MALE	Married	Primary Education	NEGATIVE	2017
195	28	25-45 yrs	FEMALE	Divorced	Secondary Education	NEGATIVE	2017
196	52	> 45 yrs	MALE	Divorced	Primary Education	NEGATIVE	2017
197	26	25-45 yrs	FEMALE	Married	College	NEGATIVE	2018
198	32	25-45 yrs	FEMALE	Divorced	Primary Education	NEGATIVE	2017
199	40	25-45 yrs	MALE	Married	Primary Education	NEGATIVE	2017
200	80	> 45 yrs	FEMALE	Widowed	None	NEGATIVE	2017
201	22	15-24 yrs	MALE	Single	Primary Education	NEGATIVE	2017
202	60	> 45 yrs	FEMALE	Widowed		NEGATIVE	2016
203	42	25-45 yrs	FEMALE	Married	Primary Education	NEGATIVE	2017
204	20	15-24 yrs	FEMALE	Married	Primary Education	NEGATIVE	2018
205	60	> 45 yrs	MALE	Married	None	NEGATIVE	2017
206	21	15-24 yrs	MALE	Single	Primary Education	NEGATIVE	2017
207	54	> 45 yrs	MALE	Married	Primary Education	NEGATIVE	2018
208	26	25-45 yrs	MALE	Single	Secondary Education	NEGATIVE	2017
209	84	> 45 yrs	MALE	Widowed		NEGATIVE	2016
210	41	25-45 yrs	MALE	Married	Primary Education	NEGATIVE	2017
211	30	25-45 yrs	MALE	Married	None	NEGATIVE	2017
212	38	25-45 yrs	FEMALE	Married	Primary Education	NEGATIVE	2017
213	35	25-45 yrs	MALE	Married	None	NEGATIVE	2017
214	48	> 45 yrs	FEMALE	Widowed	Primary Education	NEGATIVE	2018
215	47	> 45 yrs	MALE	Married	Primary Education	NEGATIVE	2017
216	15	15-24 yrs	MALE	Single	Primary Education	NEGATIVE	2018
217	42	25-45 yrs	MALE	Married	Primary Education	NEGATIVE	2017
218	46	> 45 yrs	MALE	Married	Primary Education	NEGATIVE	2017
219	31	25-45 yrs	FEMALE	Divorced	Primary Education	NEGATIVE	2018
220	65	> 45 yrs	MALE	Married	Primary Education	NEGATIVE	2017
221	19	15-24 yrs	FEMALE	Single	Primary Education	NEGATIVE	2017
222	17	15-24 yrs	FEMALE	Married	None	NEGATIVE	2017
223	24	15-24 yrs	FEMALE	Divorced	Primary Education	NEGATIVE	2018
224	37	25-45 yrs	FEMALE	COHABITING	Primary Education	NEGATIVE	2017
225	32	25-45 yrs	MALE	Divorced	Primary Education	NEGATIVE	2017
226	26	25-45 yrs	FEMALE	Married	Primary Education	NEGATIVE	2018
227	15	15-24 yrs	FEMALE	Single	None	NEGATIVE	2018
228	22	15-24 yrs	FEMALE	Divorced	Primary Education	NEGATIVE	2017
229	22	15-24 yrs	FEMALE	Single	Primary Education	NEGATIVE	2018
230	54	> 45 yrs	MALE	Married	Primary Education	NEGATIVE	2017
231	23	15-24 yrs	FEMALE	Married	Primary Education	NEGATIVE	2017
232	34	25-45 yrs	MALE	Married	Primary Education	NEGATIVE	2017
233	19	15-24 yrs	FEMALE	Married	None	NEGATIVE	2018
234	28	25-45 yrs	MALE	Married	Primary Education	NEGATIVE	2017
235	18	15-24 yrs	FEMALE	Single	Secondary Education	NEGATIVE	2017
236	20	15-24 yrs	FEMALE	Married	Primary Education	NEGATIVE	2017
237	39	25-45 yrs	FEMALE	Married	Primary Education	NEGATIVE	2017
238	19	15-24 yrs	MALE	Married	Primary Education	NEGATIVE	2017
239	42	25-45 yrs	FEMALE	Married	Primary Education	NEGATIVE	2017
240	21	15-24 yrs	MALE	Single	Primary Education	NEGATIVE	2017
241	20	15-24 yrs	MALE	Single	Primary Education	NEGATIVE	2017
242	55	> 45 yrs	MALE	Married	Primary Education	NEGATIVE	2018
243	35	25-45 yrs	FEMALE	Married	Primary Education	NEGATIVE	2018
244	65	> 45 yrs	FEMALE	Married	None	NEGATIVE	2017
245	25	25-45 yrs	MALE	Married	Primary Education	NEGATIVE	2017
246	43	25-45 yrs	MALE	Married	Primary Education	NEGATIVE	2017
247	24	15-24 yrs	FEMALE	Married	Primary Education	NEGATIVE	2017
248	35	25-45 yrs	MALE	Married	Primary Education	NEGATIVE	2017
249	64	> 45 yrs	MALE	Married	Primary Education	NEGATIVE	2017
250	65	> 45 yrs	MALE	Married		NEGATIVE	2016
251	23	15-24 yrs	FEMALE	Married	Secondary Education	NEGATIVE	2018
252	52	> 45 yrs	MALE	Married	Primary Education	NEGATIVE	2018
253	33	25-45 yrs	MALE	Married	Primary Education	NEGATIVE	2017
254	21	15-24 yrs	FEMALE	Single		NEGATIVE	2016
255	37	25-45 yrs	FEMALE	Married	None	NEGATIVE	2017
256	65	> 45 yrs	FEMALE	Married	None	NEGATIVE	2017
257	23	15-24 yrs	FEMALE	Married	Primary Education	NEGATIVE	2017
258	11	<15 yrs	MALE	Single	None	NEGATIVE	2017
259	19	15-24 yrs	FEMALE	Single		NEGATIVE	2016
260	15	15-24 yrs	MALE	Single	None	NEGATIVE	2017
261	22	15-24 yrs	MALE	Single	Primary Education	NEGATIVE	2017
262	19	15-24 yrs	MALE	Single	Primary Education	NEGATIVE	2017
263	28	25-45 yrs	MALE	Married	Primary Education	NEGATIVE	2017
264	34	25-45 yrs	MALE	Married	Primary Education	NEGATIVE	2017
265	28	25-45 yrs	FEMALE	Married		NEGATIVE	2016
266	35	25-45 yrs	MALE	Married		NEGATIVE	2016
267	18	15-24 yrs	FEMALE	Single	Primary Education	NEGATIVE	2017
268	9	<15 yrs	FEMALE		None	NEGATIVE	2018
269	29	25-45 yrs	FEMALE	Married	Primary Education	NEGATIVE	2018
270	24	15-24 yrs	FEMALE	Married	None	NEGATIVE	2017
271	41	25-45 yrs	FEMALE	Married	None	NEGATIVE	2018
272	28	25-45 yrs	MALE	Married	Primary Education	NEGATIVE	2017
273	18	15-24 yrs	FEMALE	Single	Primary Education	NEGATIVE	2018
274	40	25-45 yrs	FEMALE	Widowed	Primary Education	NEGATIVE	2018
275	18	15-24 yrs	MALE	Single	None	NEGATIVE	2017
276	23	15-24 yrs	MALE	Single	None	NEGATIVE	2018
277	21	15-24 yrs	MALE	Single	College	NEGATIVE	2017
278	23	15-24 yrs	FEMALE	Divorced	Primary Education	NEGATIVE	2017
279	36	25-45 yrs	MALE	Married	Primary Education	NEGATIVE	2017
280	71	> 45 yrs	MALE	Married	Primary Education	NEGATIVE	2017
281	18	15-24 yrs	FEMALE	Single	Primary Education	NEGATIVE	2018
282	42	25-45 yrs	MALE	Married	Primary Education	NEGATIVE	2017
283	49	> 45 yrs	FEMALE	Married	Primary Education	NEGATIVE	2017
284	23	15-24 yrs	MALE	Married	Primary Education	NEGATIVE	2017
285	33	25-45 yrs	MALE	Married	Primary Education	NEGATIVE	2017
286	19	15-24 yrs	FEMALE	Single	Secondary Education	NEGATIVE	2017
287	32	25-45 yrs	FEMALE	Married	Primary Education	NEGATIVE	2017
288	32	25-45 yrs	FEMALE	Married	Primary Education	NEGATIVE	2017
289	32	25-45 yrs	FEMALE	Married		NEGATIVE	2016
290	35	25-45 yrs	MALE	Single	Primary Education	NEGATIVE	2017
291	18	15-24 yrs	FEMALE	Single	None	NEGATIVE	2017
292	37	25-45 yrs	MALE	Married	Primary Education	NEGATIVE	2018
293	32	25-45 yrs	MALE	Single	Primary Education	NEGATIVE	2017
294	12	<15 yrs	MALE		Primary Education	NEGATIVE	2018
295	49	> 45 yrs	MALE	Married	Primary Education	NEGATIVE	2018
296	60	> 45 yrs	MALE	Married	Primary Education	NEGATIVE	2017
297	38	25-45 yrs	MALE	Divorced	Primary Education	NEGATIVE	2017
298	19	15-24 yrs	MALE	Single	Primary Education	NEGATIVE	2017
299	37	25-45 yrs	FEMALE	Married	Primary Education	NEGATIVE	2017
300	19	15-24 yrs	FEMALE	Married	Primary Education	NEGATIVE	2018
301	28	25-45 yrs	MALE	Married		NEGATIVE	2016
302	9	<15 yrs	FEMALE		None	NEGATIVE	2018
303	40	25-45 yrs	FEMALE	Widowed	Primary Education	NEGATIVE	2017
304	21	15-24 yrs	FEMALE	Single	College	NEGATIVE	2017
305	20	15-24 yrs	MALE	Married	Primary Education	NEGATIVE	2017
306	20	15-24 yrs	MALE	Single	Primary Education	NEGATIVE	2017
307	20	15-24 yrs	MALE	Single	Primary Education	NEGATIVE	2017
308	41	25-45 yrs	MALE	Married	Primary Education	NEGATIVE	2017
309	22	15-24 yrs	FEMALE	Married	Primary Education	NEGATIVE	2018
310	57	> 45 yrs	MALE	Married	Primary Education	NEGATIVE	2017
311	52	> 45 yrs	MALE	Married	Primary Education	NEGATIVE	2017
312	19	15-24 yrs	FEMALE	Married	Primary Education	NEGATIVE	2017
313	16	15-24 yrs	FEMALE	Single	Primary Education	NEGATIVE	2017
314	23	15-24 yrs	FEMALE	Single	Primary Education	NEGATIVE	2018
315	46	> 45 yrs	MALE	Married	Primary Education	NEGATIVE	2018
316	23	15-24 yrs	MALE	Married	Primary Education	NEGATIVE	2017
317	28	25-45 yrs	FEMALE	Married	Secondary Education	NEGATIVE	2017
318	39	25-45 yrs	FEMALE	Married	Primary Education	NEGATIVE	2017
319	44	25-45 yrs	MALE	Married	None	NEGATIVE	2017
320	19	15-24 yrs	FEMALE	Married	Primary Education	NEGATIVE	2018
321	19	15-24 yrs	MALE	Single	Primary Education	NEGATIVE	2018
322	30	25-45 yrs	MALE	Married	Primary Education	NEGATIVE	2017
323	21	15-24 yrs	MALE	Single		NEGATIVE	2016
324	29	25-45 yrs	FEMALE	Married	Primary Education	NEGATIVE	2018
325	35	25-45 yrs	MALE	Married	Primary Education	NEGATIVE	2017
326	42	25-45 yrs	MALE	Married	Primary Education	NEGATIVE	2017
327	29	25-45 yrs	MALE	Married	Secondary Education	NEGATIVE	2018
328	41	25-45 yrs	FEMALE	Widowed	Secondary Education	NEGATIVE	2017
329	53	> 45 yrs	MALE	Married	Primary Education	NEGATIVE	2017
330	45	25-45 yrs	FEMALE	Married	Primary Education	NEGATIVE	2018
331	43	25-45 yrs	FEMALE	Married	Primary Education	NEGATIVE	2017
332	5	<15 yrs	FEMALE		None	NEGATIVE	2018
333	30	25-45 yrs	MALE	Married		NEGATIVE	2016
334	17	15-24 yrs	FEMALE	Single	Secondary Education	NEGATIVE	2017
335	32	25-45 yrs	FEMALE	Married	Primary Education	NEGATIVE	2017
336	30	25-45 yrs	MALE	Widowed	Primary Education	NEGATIVE	2017
337	39	25-45 yrs	FEMALE	Married	Primary Education	NEGATIVE	2018
338	43	25-45 yrs	MALE	Divorced	Secondary Education	NEGATIVE	2017
339	35	25-45 yrs	MALE	Married	None	NEGATIVE	2017
340	33	25-45 yrs	MALE	Married	Secondary Education	NEGATIVE	2017
341	50	> 45 yrs	FEMALE	Married	None	NEGATIVE	2017
342	22	15-24 yrs	MALE	Married	Primary Education	NEGATIVE	2017
343	17	15-24 yrs	FEMALE	Single	Primary Education	NEGATIVE	2018
344	20	15-24 yrs	FEMALE	Divorced	Primary Education	NEGATIVE	2017
345	24	15-24 yrs	MALE	Married	Primary Education	NEGATIVE	2017
346	63	> 45 yrs	MALE	Married	Primary Education	NEGATIVE	2017
347	20	15-24 yrs	MALE	Single	Secondary Education	NEGATIVE	2017
348	22	15-24 yrs	FEMALE	Married	Primary Education	NEGATIVE	2017
349	46	> 45 yrs	FEMALE	Married	Primary Education	NEGATIVE	2017
350	26	25-45 yrs	FEMALE	Divorced	Primary Education	NEGATIVE	2018
351	21	15-24 yrs	MALE	Married	Primary Education	NEGATIVE	2018
352	26	25-45 yrs	MALE	Married	Primary Education	NEGATIVE	2017
353	45	25-45 yrs	MALE	Married		NEGATIVE	2016
354	28	25-45 yrs	MALE	Married	Secondary Education	NEGATIVE	2017
355	15	15-24 yrs	FEMALE	Single	None	NEGATIVE	2017
356	61	> 45 yrs	MALE	Married	Primary Education	NEGATIVE	2018
357	60	> 45 yrs	MALE	Married	Primary Education	NEGATIVE	2017
358	15	15-24 yrs	MALE	Single	Primary Education	NEGATIVE	2017
359	17	15-24 yrs	MALE	Single	Primary Education	NEGATIVE	2018
360	24	15-24 yrs	FEMALE	Married	None	NEGATIVE	2017
361	48	> 45 yrs	MALE	Married		NEGATIVE	2016
362	22	15-24 yrs	MALE	Single	Primary Education	NEGATIVE	2018
363	21	15-24 yrs	FEMALE	Single	Secondary Education	NEGATIVE	2017
364	33	25-45 yrs	MALE	Married	Primary Education	NEGATIVE	2017
365	17	15-24 yrs	FEMALE	Married	Primary Education	NEGATIVE	2017
366	42	25-45 yrs	FEMALE	Married	Primary Education	NEGATIVE	2017
367	44	25-45 yrs	MALE	Married	Primary Education	NEGATIVE	2017
368	35	25-45 yrs	FEMALE	Married	Secondary Education	NEGATIVE	2017
369	28	25-45 yrs	FEMALE	Married	Primary Education	NEGATIVE	2017
370	60	> 45 yrs	FEMALE	Married	None	NEGATIVE	2017
371	50	> 45 yrs	FEMALE	Widowed	None	NEGATIVE	2017
372	27	25-45 yrs	MALE	Married	Primary Education	NEGATIVE	2017
373	30	25-45 yrs	FEMALE	Married	Primary Education	NEGATIVE	2018
374	19	15-24 yrs	MALE	Single	Primary Education	NEGATIVE	2017
375	20	15-24 yrs	MALE	Single		NEGATIVE	2016
376	22	15-24 yrs	FEMALE	Married	Primary Education	NEGATIVE	2017
377	28	25-45 yrs	FEMALE	Divorced	Secondary Education	NEGATIVE	2018
378	24	15-24 yrs	FEMALE	Married	None	NEGATIVE	2017
379	22	15-24 yrs	FEMALE	Single	Primary Education	NEGATIVE	2017
380	38	25-45 yrs	MALE	Married	None	NEGATIVE	2018
381	38	25-45 yrs	MALE	Married	Primary Education	NEGATIVE	2017
382	24	15-24 yrs	FEMALE	Married	Primary Education	NEGATIVE	2017
383	36	25-45 yrs	MALE	Married	Primary Education	NEGATIVE	2017
384	18	15-24 yrs	FEMALE	Single	Primary Education	NEGATIVE	2017
385	19	15-24 yrs	MALE	Single	Primary Education	NEGATIVE	2018
386	55	> 45 yrs	FEMALE	Widowed	None	NEGATIVE	2018
387	27	25-45 yrs	FEMALE	Married	Primary Education	NEGATIVE	2017
388	32	25-45 yrs	MALE	Married	None	NEGATIVE	2017
389	60	> 45 yrs	FEMALE	Widowed	None	NEGATIVE	2018
390	23	15-24 yrs	FEMALE	Married	Secondary Education	NEGATIVE	2017
391	40	25-45 yrs	FEMALE	Widowed	None	NEGATIVE	2017
392	68	> 45 yrs	MALE	Married	Primary Education	NEGATIVE	2018
393	26	25-45 yrs	MALE	Single		NEGATIVE	2016
394	19	15-24 yrs	FEMALE	Divorced	Primary Education	NEGATIVE	2017
395	42	25-45 yrs	MALE	Married	Primary Education	NEGATIVE	2017
396	29	25-45 yrs	FEMALE	Divorced	Primary Education	NEGATIVE	2018
397	30	25-45 yrs	MALE	Married	Primary Education	NEGATIVE	2017
398	29	25-45 yrs	MALE	Married	Primary Education	NEGATIVE	2017
399	43	25-45 yrs	MALE	Married	Primary Education	NEGATIVE	2017
400	20	15-24 yrs	MALE	Married	Primary Education	NEGATIVE	2017
401	44	25-45 yrs	FEMALE	Widowed	Primary Education	NEGATIVE	2017
402	40	25-45 yrs	FEMALE	Married	None	NEGATIVE	2018
403	32	25-45 yrs	FEMALE	Married	Primary Education	NEGATIVE	2017
404	59	> 45 yrs	MALE	Married	Primary Education	NEGATIVE	2018
405	25	25-45 yrs	FEMALE	Married	Primary Education	NEGATIVE	2017
406	25	25-45 yrs	FEMALE	Divorced	Primary Education	NEGATIVE	2018
407	81	> 45 yrs	MALE	Widowed	Secondary Education	NEGATIVE	2018
408	36	25-45 yrs	MALE	Married		NEGATIVE	2016
409	25	25-45 yrs	FEMALE	Married	College	NEGATIVE	2017
410	40	25-45 yrs	FEMALE	Divorced	Primary Education	NEGATIVE	2017
411	35	25-45 yrs	FEMALE	Married	Primary Education	NEGATIVE	2017
412	40	25-45 yrs	MALE	Married	Primary Education	NEGATIVE	2018
413	34	25-45 yrs	MALE	Married	Primary Education	NEGATIVE	2017
414	37	25-45 yrs	MALE	Married	Primary Education	NEGATIVE	2018
415	26	25-45 yrs	FEMALE	Divorced	Primary Education	NEGATIVE	2017
416	27	25-45 yrs	MALE	Married	Primary Education	NEGATIVE	2018
417	30	25-45 yrs	MALE	Married	Secondary Education	NEGATIVE	2017
418	39	25-45 yrs	MALE	Married	Primary Education	NEGATIVE	2017
419	39	25-45 yrs	MALE	Divorced	Primary Education	NEGATIVE	2018
420	29	25-45 yrs	MALE	Married		NEGATIVE	2016
421	19	15-24 yrs	FEMALE	Married	None	NEGATIVE	2017
422	30	25-45 yrs	MALE	Divorced	None	NEGATIVE	2017
423	18	15-24 yrs	MALE	Single	Primary Education	NEGATIVE	2018
424	60	> 45 yrs	MALE	Married	None	NEGATIVE	2017
425	30	25-45 yrs	MALE	Married	Primary Education	NEGATIVE	2017
426	48	> 45 yrs	FEMALE	Married	Primary Education	NEGATIVE	2017
427	37	25-45 yrs	MALE	Married	Primary Education	NEGATIVE	2017
428	24	15-24 yrs	MALE	Married	None	NEGATIVE	2017
429	32	25-45 yrs	MALE	Married	Secondary Education	NEGATIVE	2018
430	19	15-24 yrs	FEMALE	Married	Primary Education	NEGATIVE	2017
431	70	> 45 yrs	MALE	Married	None	NEGATIVE	2017
432	45	25-45 yrs	MALE	Married		NEGATIVE	2016
433	21	15-24 yrs	FEMALE	Single	Secondary Education	NEGATIVE	2017
434	20	15-24 yrs	MALE	Single	Primary Education	NEGATIVE	2017
435	13	<15 yrs	FEMALE		None	NEGATIVE	2018
436	39	25-45 yrs	FEMALE	Divorced	Primary Education	NEGATIVE	2017
437	30	25-45 yrs	MALE	Married	None	NEGATIVE	2018
438	18	15-24 yrs	FEMALE	Single	Primary Education	NEGATIVE	2017
439	38	25-45 yrs	MALE	Married	None	NEGATIVE	2018
440	26	25-45 yrs	MALE	Married	None	NEGATIVE	2018
441	18	15-24 yrs	MALE	Single		NEGATIVE	2016
442	18	15-24 yrs	FEMALE	Divorced	Primary Education	NEGATIVE	2017
443	34	25-45 yrs	MALE	Married	Primary Education	NEGATIVE	2018
444	27	25-45 yrs	MALE	Married	Primary Education	NEGATIVE	2017
445	40	25-45 yrs	MALE	Married	Primary Education	NEGATIVE	2018
446	71	> 45 yrs	MALE	Married	Primary Education	NEGATIVE	2017
447	25	25-45 yrs	MALE	Married	Primary Education	NEGATIVE	2017
448	59	> 45 yrs	MALE	Divorced	Primary Education	NEGATIVE	2017
449	35	25-45 yrs	MALE	Married	None	NEGATIVE	2017
450	18	15-24 yrs	MALE	Single	Primary Education	NEGATIVE	2018
451	30	25-45 yrs	FEMALE	Married	Secondary Education	NEGATIVE	2018
452	17	15-24 yrs	MALE	Single	Primary Education	NEGATIVE	2017
453	60	> 45 yrs	FEMALE	Married	Primary Education	NEGATIVE	2018
454	24	15-24 yrs	FEMALE	Divorced	None	NEGATIVE	2017
455	52	> 45 yrs	MALE	Married	None	NEGATIVE	2017
456	24	15-24 yrs	FEMALE	Married	Primary Education	NEGATIVE	2017
457	36	25-45 yrs	FEMALE	Married	Primary Education	NEGATIVE	2017
458	35	25-45 yrs	FEMALE	Married	Primary Education	NEGATIVE	2018
459	44	25-45 yrs	MALE	Married	Primary Education	NEGATIVE	2018
460	27	25-45 yrs	MALE	Married	Primary Education	NEGATIVE	2017
461	26	25-45 yrs	MALE	Married	Primary Education	NEGATIVE	2017
462	32	25-45 yrs	MALE	Single	None	NEGATIVE	2017
463	6	<15 yrs	FEMALE		None	NEGATIVE	2018
464	20	15-24 yrs	MALE	Single	Primary Education	NEGATIVE	2018
465	41	25-45 yrs	MALE	Divorced	Primary Education	NEGATIVE	2017
466	25	25-45 yrs	FEMALE	Married	Primary Education	NEGATIVE	2017
467	25	25-45 yrs	MALE	Single	Primary Education	NEGATIVE	2017
468	32	25-45 yrs	MALE	Married		NEGATIVE	2016
469	38	25-45 yrs	MALE	Married	Primary Education	NEGATIVE	2017
470	36	25-45 yrs	FEMALE	Divorced	Primary Education	NEGATIVE	2017
471	28	25-45 yrs	MALE	Married	Primary Education	NEGATIVE	2017
472	32	25-45 yrs	MALE	Married	Primary Education	NEGATIVE	2017
473	28	25-45 yrs	FEMALE	Single	Secondary Education	NEGATIVE	2018
474	18	15-24 yrs	FEMALE	Married	Primary Education	NEGATIVE	2017
475	40	25-45 yrs	MALE	Divorced	None	NEGATIVE	2017
476	23	15-24 yrs	MALE	Single	Secondary Education	NEGATIVE	2018
477	20	15-24 yrs	MALE	Single	Primary Education	NEGATIVE	2018
478	28	25-45 yrs	MALE	Married	Primary Education	NEGATIVE	2017
479	49	> 45 yrs	MALE	Married	None	NEGATIVE	2017
480	50	> 45 yrs	MALE	Married	Primary Education	NEGATIVE	2017
481	38	25-45 yrs	FEMALE	Divorced	Primary Education	NEGATIVE	2017
482	23	15-24 yrs	MALE	Single	Primary Education	NEGATIVE	2017
483	60	> 45 yrs	MALE	Married	Secondary Education	NEGATIVE	2018
484	21	15-24 yrs	MALE	Single	Primary Education	NEGATIVE	2018
485	38	25-45 yrs	FEMALE	Married	Primary Education	NEGATIVE	2017
486	36	25-45 yrs	MALE	Married	Primary Education	NEGATIVE	2018
487	24	15-24 yrs	MALE	Single	None	NEGATIVE	2017
488	39	25-45 yrs	MALE	Married	Primary Education	NEGATIVE	2017
489	22	15-24 yrs	FEMALE	Divorced	Secondary Education	NEGATIVE	2017
490	54	> 45 yrs	FEMALE	Married	Primary Education	NEGATIVE	2018
491	55	> 45 yrs	MALE	Married	Primary Education	NEGATIVE	2018
492	29	25-45 yrs	MALE	Married	Primary Education	NEGATIVE	2018
493	61	> 45 yrs	MALE	Married	Secondary Education	NEGATIVE	2018
494	26	25-45 yrs	MALE	Married	Secondary Education	NEGATIVE	2017
495	24	15-24 yrs	MALE	Married	Primary Education	NEGATIVE	2017
496	40	25-45 yrs	FEMALE	Married	Primary Education	NEGATIVE	2017
497	18	15-24 yrs	FEMALE	Divorced	Primary Education	NEGATIVE	2017
498	23	15-24 yrs	MALE	Single	Primary Education	NEGATIVE	2017
499	15	15-24 yrs	FEMALE	Single	Primary Education	NEGATIVE	2017
500	44	25-45 yrs	MALE	Married	Primary Education	NEGATIVE	2018
501	31	25-45 yrs	MALE	Married	Primary Education	NEGATIVE	2017
502	38	25-45 yrs	FEMALE	Married	None	NEGATIVE	2017
503	29	25-45 yrs	FEMALE	Married	None	NEGATIVE	2018
504	41	25-45 yrs	FEMALE	Married	Primary Education	NEGATIVE	2017
505	30	25-45 yrs	MALE	Divorced	Primary Education	NEGATIVE	2018
506	23	15-24 yrs	FEMALE	Divorced	Primary Education	NEGATIVE	2018
507	30	25-45 yrs	MALE	Married	Secondary Education	NEGATIVE	2018
508	32	25-45 yrs	FEMALE	Married	Primary Education	NEGATIVE	2017
509	41	25-45 yrs	FEMALE	Married	Primary Education	NEGATIVE	2017
510	37	25-45 yrs	MALE	Married	Primary Education	NEGATIVE	2017
511	19	15-24 yrs	FEMALE	Single	Primary Education	NEGATIVE	2018
512	48	> 45 yrs	MALE	Married	None	NEGATIVE	2018
513	22	15-24 yrs	MALE	Single		NEGATIVE	2016
514	62	> 45 yrs	MALE	Married	Primary Education	NEGATIVE	2017
515	50	> 45 yrs	FEMALE	Married	Primary Education	NEGATIVE	2017
516	44	25-45 yrs	MALE	Divorced	Primary Education	NEGATIVE	2017
517	18	15-24 yrs	FEMALE	Married	Primary Education	NEGATIVE	2018
518	24	15-24 yrs	FEMALE	Single	Primary Education	NEGATIVE	2017
519	28	25-45 yrs	FEMALE	Married	Primary Education	NEGATIVE	2018
520	23	15-24 yrs	MALE	Single	Secondary Education	NEGATIVE	2017
521	43	25-45 yrs	MALE	Married	Primary Education	NEGATIVE	2017
522	26	25-45 yrs	FEMALE	Married	Secondary Education	NEGATIVE	2017
523	58	> 45 yrs	MALE	Married	None	NEGATIVE	2017
524	54	> 45 yrs	MALE	Married	Primary Education	NEGATIVE	2018
525	27	25-45 yrs	MALE	Married		NEGATIVE	2016
526	50	> 45 yrs	MALE	Married	Primary Education	NEGATIVE	2017
527	21	15-24 yrs	FEMALE	Single	Primary Education	NEGATIVE	2017
528	28	25-45 yrs	MALE	Single	Secondary Education	NEGATIVE	2018
529	38	25-45 yrs	MALE	Married	None	NEGATIVE	2018
530	35	25-45 yrs	FEMALE	Married	None	NEGATIVE	2017
531	40	25-45 yrs	MALE	Married	Primary Education	NEGATIVE	2017
532	58	> 45 yrs	MALE	Married	College	NEGATIVE	2017
533	45	25-45 yrs	MALE	Married	Primary Education	NEGATIVE	2017
534	45	25-45 yrs	FEMALE	Divorced	Primary Education	NEGATIVE	2017
535	16	15-24 yrs	FEMALE	Single	Primary Education	NEGATIVE	2017
536	53	> 45 yrs	MALE	Married	None	NEGATIVE	2018
537	28	25-45 yrs	MALE	Divorced	None	NEGATIVE	2017
538	45	25-45 yrs	FEMALE	Divorced	Primary Education	NEGATIVE	2017
539	12	<15 yrs	MALE		Primary Education	NEGATIVE	2018
540	31	25-45 yrs	FEMALE	Married	Secondary Education	NEGATIVE	2017
541	45	25-45 yrs	MALE	Married	Primary Education	NEGATIVE	2018
542	21	15-24 yrs	MALE	Married	Primary Education	NEGATIVE	2017
543	42	25-45 yrs	FEMALE	Married	Secondary Education	NEGATIVE	2017
544	77	> 45 yrs	MALE	Married	Primary Education	NEGATIVE	2017
545	47	> 45 yrs	FEMALE	Married	Primary Education	NEGATIVE	2018
546	20	15-24 yrs	MALE	Single	None	NEGATIVE	2017
547	37	25-45 yrs	MALE	Married	Primary Education	NEGATIVE	2017
548	23	15-24 yrs	FEMALE	Married	Primary Education	NEGATIVE	2017
549	46	> 45 yrs	FEMALE	Widowed	Primary Education	NEGATIVE	2018
550	36	25-45 yrs	FEMALE	Married	Primary Education	NEGATIVE	2018
551	52	> 45 yrs	FEMALE	Married	Primary Education	NEGATIVE	2018
552	42	25-45 yrs	FEMALE	Married	Primary Education	NEGATIVE	2017
553	29	25-45 yrs	MALE	Married	Primary Education	NEGATIVE	2017
554	27	25-45 yrs	FEMALE	Married	None	NEGATIVE	2017
555	64	> 45 yrs	MALE	Married	Primary Education	NEGATIVE	2018
556	19	15-24 yrs	FEMALE	Married	Primary Education	NEGATIVE	2017
557	54	> 45 yrs	FEMALE	Married	Primary Education	NEGATIVE	2017
558	19	15-24 yrs	FEMALE	Divorced	Primary Education	NEGATIVE	2017
559	24	15-24 yrs	FEMALE	Married	None	NEGATIVE	2017
560	32	25-45 yrs	MALE	Married	None	NEGATIVE	2017
561	28	25-45 yrs	FEMALE	Married	None	NEGATIVE	2017
562	34	25-45 yrs	MALE	Married	Primary Education	NEGATIVE	2017
563	21	15-24 yrs	MALE	Single	Primary Education	NEGATIVE	2018
564	20	15-24 yrs	FEMALE	Married	Primary Education	NEGATIVE	2018
565	76	> 45 yrs	MALE	Married	None	NEGATIVE	2017
566	20	15-24 yrs	FEMALE	Married	Primary Education	NEGATIVE	2017
567	21	15-24 yrs	FEMALE	Married	Primary Education	NEGATIVE	2018
568	30	25-45 yrs	FEMALE	Divorced	Primary Education	NEGATIVE	2017
569	18	15-24 yrs	FEMALE	Single	None	NEGATIVE	2018
570	37	25-45 yrs	FEMALE	Married	Primary Education	NEGATIVE	2017
571	25	25-45 yrs	FEMALE	Married	Primary Education	NEGATIVE	2017
572	32	25-45 yrs	MALE	Married	Primary Education	NEGATIVE	2017
573	27	25-45 yrs	MALE	Single	Primary Education	NEGATIVE	2017
574	50	> 45 yrs	FEMALE	Married	None	NEGATIVE	2017
575	22	15-24 yrs	MALE	Single	Primary Education	NEGATIVE	2017
576	27	25-45 yrs	MALE	Married	Secondary Education	NEGATIVE	2018
577	27	25-45 yrs	FEMALE	Married	Primary Education	NEGATIVE	2018
578	45	25-45 yrs	MALE	Married	None	NEGATIVE	2017
579	54	> 45 yrs	MALE	Married	Primary Education	NEGATIVE	2018
580	6	<15 yrs	FEMALE	Single	None	NEGATIVE	2018
581	30	25-45 yrs	MALE	Married	None	NEGATIVE	2017
582	60	> 45 yrs	MALE	Married	Secondary Education	NEGATIVE	2017
583	34	25-45 yrs	FEMALE	Married	None	NEGATIVE	2018
584	18	15-24 yrs	FEMALE	Divorced	None	NEGATIVE	2017
585	19	15-24 yrs	FEMALE	Married	Primary Education	NEGATIVE	2017
586	21	15-24 yrs	FEMALE	Married	Primary Education	NEGATIVE	2018
587	15	15-24 yrs	FEMALE	Single	Primary Education	NEGATIVE	2017
588	53	> 45 yrs	MALE	Married	Primary Education	NEGATIVE	2017
589	48	> 45 yrs	MALE	Married	Primary Education	NEGATIVE	2018
590	19	15-24 yrs	FEMALE	Single	Primary Education	NEGATIVE	2017
591	28	25-45 yrs	FEMALE	Married	Secondary Education	NEGATIVE	2018
592	26	25-45 yrs	MALE	Single		NEGATIVE	2016
593	19	15-24 yrs	FEMALE	Married		NEGATIVE	2016
594	44	25-45 yrs	MALE	Married	Primary Education	NEGATIVE	2017
595	37	25-45 yrs	MALE	Divorced	Primary Education	NEGATIVE	2017
596	25	25-45 yrs	MALE	Married	Primary Education	NEGATIVE	2017
597	32	25-45 yrs	MALE	Married		NEGATIVE	2016
598	38	25-45 yrs	MALE	Married	Primary Education	NEGATIVE	2017
599	33	25-45 yrs	MALE	Married	Secondary Education	NEGATIVE	2017
600	61	> 45 yrs	FEMALE	Married	Primary Education	NEGATIVE	2017
601	30	25-45 yrs	MALE	Married	None	NEGATIVE	2017
602	36	25-45 yrs	MALE	Married	Primary Education	NEGATIVE	2018
603	55	> 45 yrs	FEMALE	Married	Primary Education	NEGATIVE	2017
604	42	25-45 yrs	MALE	Divorced	Primary Education	NEGATIVE	2018
605	19	15-24 yrs	MALE	Single		NEGATIVE	2016
606	26	25-45 yrs	MALE	Married	Secondary Education	NEGATIVE	2017
607	26	25-45 yrs	MALE	Divorced	Secondary Education	NEGATIVE	2017
608	15	15-24 yrs	MALE	Single	None	NEGATIVE	2017
609	27	25-45 yrs	FEMALE	Married	None	NEGATIVE	2017
610	41	25-45 yrs	FEMALE	Married		NEGATIVE	2016
611	17	15-24 yrs	FEMALE	Single	Primary Education	NEGATIVE	2018
612	24	15-24 yrs	FEMALE	Married	Primary Education	NEGATIVE	2017
613	21	15-24 yrs	FEMALE	Married		NEGATIVE	2016
614	33	25-45 yrs	MALE	Married	Primary Education	NEGATIVE	2018
615	20	15-24 yrs	MALE	Single	Primary Education	NEGATIVE	2018
616	21	15-24 yrs	MALE	Single	None	NEGATIVE	2017
617	22	15-24 yrs	FEMALE	Married	Primary Education	NEGATIVE	2017
618	27	25-45 yrs	MALE	Married	Secondary Education	NEGATIVE	2017
619	38	25-45 yrs	MALE	Married	Primary Education	NEGATIVE	2017
620	54	> 45 yrs	MALE	Married	None	NEGATIVE	2017
621	24	15-24 yrs	MALE	Single	Secondary Education	NEGATIVE	2017
622	28	25-45 yrs	FEMALE	Married	Primary Education	NEGATIVE	2017
623	18	15-24 yrs	FEMALE	Single	Secondary Education	NEGATIVE	2018
624	25	25-45 yrs	MALE	Single	None	NEGATIVE	2017
625	49	> 45 yrs	MALE	Married	Primary Education	NEGATIVE	2017
626	24	15-24 yrs	MALE	Single	Secondary Education	NEGATIVE	2017
627	27	25-45 yrs	FEMALE	Divorced	Primary Education	NEGATIVE	2017
628	32	25-45 yrs	MALE	Married	Primary Education	NEGATIVE	2018
629	27	25-45 yrs	MALE	Married	Primary Education	NEGATIVE	2017
630	16	15-24 yrs	FEMALE	Single	None	NEGATIVE	2017
631	25	25-45 yrs	FEMALE	Single	Primary Education	NEGATIVE	2017
632	58	> 45 yrs	MALE	Divorced	College	NEGATIVE	2017
633	29	25-45 yrs	MALE	Married	Secondary Education	NEGATIVE	2017
634	40	25-45 yrs	MALE	Married	Primary Education	NEGATIVE	2017
635	40	25-45 yrs	MALE	Married	Primary Education	NEGATIVE	2017
636	41	25-45 yrs	MALE	Married	Primary Education	NEGATIVE	2017
637	25	25-45 yrs	MALE	Married	None	NEGATIVE	2018
638	31	25-45 yrs	MALE	Married	Primary Education	NEGATIVE	2017
639	20	15-24 yrs	FEMALE	Single	Secondary Education	NEGATIVE	2017
640	37	25-45 yrs	MALE	Married	Primary Education	NEGATIVE	2017
641	34	25-45 yrs	MALE	Married	Primary Education	NEGATIVE	2017
642	64	> 45 yrs	MALE	Married	Primary Education	NEGATIVE	2017
643	46	> 45 yrs	FEMALE	Married	Primary Education	NEGATIVE	2017
644	28	25-45 yrs	FEMALE	Married	Primary Education	NEGATIVE	2017
645	32	25-45 yrs	FEMALE	Married	Primary Education	NEGATIVE	2017
646	45	25-45 yrs	MALE	Married	None	NEGATIVE	2018
647	20	15-24 yrs	FEMALE	Divorced	Primary Education	NEGATIVE	2018
648	22	15-24 yrs	FEMALE	Single	Primary Education	NEGATIVE	2017
649	73	> 45 yrs	MALE	Married	Primary Education	NEGATIVE	2017
650	35	25-45 yrs	FEMALE	Married	Primary Education	NEGATIVE	2017
651	27	25-45 yrs	FEMALE	Divorced	None	NEGATIVE	2018
652	15	15-24 yrs	FEMALE	Single	Primary Education	NEGATIVE	2017
653	20	15-24 yrs	MALE	Single	Primary Education	NEGATIVE	2017
654	38	25-45 yrs	MALE	Married		NEGATIVE	2016
655	31	25-45 yrs	MALE	Married	Secondary Education	NEGATIVE	2018
656	63	> 45 yrs	MALE	Widowed	Primary Education	NEGATIVE	2017
657	50	> 45 yrs	MALE	Married	Primary Education	NEGATIVE	2017
658	40	25-45 yrs	FEMALE	Married	Primary Education	NEGATIVE	2018
659	34	25-45 yrs	MALE	Divorced	Primary Education	NEGATIVE	2018
660	33	25-45 yrs	MALE	Single	None	NEGATIVE	2017
661	22	15-24 yrs	FEMALE	Married	Primary Education	NEGATIVE	2018
662	30	25-45 yrs	FEMALE	Married	Primary Education	NEGATIVE	2018
663	20	15-24 yrs	FEMALE	Single	Primary Education	NEGATIVE	2017
664	40	25-45 yrs	MALE	Married	None	NEGATIVE	2017
665	25	25-45 yrs	MALE	Married	Primary Education	NEGATIVE	2017
666	24	15-24 yrs	MALE	Married	Primary Education	NEGATIVE	2017
667	34	25-45 yrs	FEMALE	Divorced	None	NEGATIVE	2017
668	60	> 45 yrs	FEMALE	Widowed	None	NEGATIVE	2017
669	65	> 45 yrs	FEMALE	Widowed	None	NEGATIVE	2017
670	23	15-24 yrs	MALE	Single	Secondary Education	NEGATIVE	2018
671	19	15-24 yrs	FEMALE	Divorced	Primary Education	NEGATIVE	2017
672	56	> 45 yrs	MALE	Married	Primary Education	NEGATIVE	2017
673	21	15-24 yrs	FEMALE	Married	Primary Education	NEGATIVE	2017
674	22	15-24 yrs	FEMALE	Married	Secondary Education	NEGATIVE	2017
675	36	25-45 yrs	FEMALE	Married	Primary Education	NEGATIVE	2017
676	21	15-24 yrs	MALE	Single	Primary Education	NEGATIVE	2018
677	26	25-45 yrs	MALE	Single		NEGATIVE	2016
678	42	25-45 yrs	FEMALE	Married	Primary Education	NEGATIVE	2018
679	25	25-45 yrs	FEMALE	Married	Secondary Education	NEGATIVE	2018
680	22	15-24 yrs	FEMALE	Single	Primary Education	NEGATIVE	2017
681	53	> 45 yrs	FEMALE	Married	None	NEGATIVE	2017
682	28	25-45 yrs	MALE	Married	None	NEGATIVE	2017
683	29	25-45 yrs	MALE	Married	College	NEGATIVE	2018
684	22	15-24 yrs	MALE	Single	Primary Education	NEGATIVE	2017
685	44	25-45 yrs	MALE	Divorced	Primary Education	NEGATIVE	2017
686	50	> 45 yrs	FEMALE	Married	None	NEGATIVE	2017
687	32	25-45 yrs	FEMALE	Married	Primary Education	NEGATIVE	2017
688	56	> 45 yrs	FEMALE	Divorced	Primary Education	NEGATIVE	2017
689	22	15-24 yrs	MALE	Single	None	NEGATIVE	2017
690	18	15-24 yrs	FEMALE	Single	Primary Education	NEGATIVE	2017
691	20	15-24 yrs	FEMALE	Divorced	Primary Education	NEGATIVE	2018
692	37	25-45 yrs	FEMALE	Divorced	Primary Education	NEGATIVE	2017
693	52	> 45 yrs	FEMALE	Married	Primary Education	NEGATIVE	2017
694	31	25-45 yrs	MALE	Married	Primary Education	NEGATIVE	2017
695	27	25-45 yrs	FEMALE	Single		NEGATIVE	2016
696	23	15-24 yrs	MALE	Married	Primary Education	NEGATIVE	2017
697	26	25-45 yrs	FEMALE	Single		NEGATIVE	2016
698	43	25-45 yrs	MALE	Married	Primary Education	NEGATIVE	2017
699	2	<15 yrs	FEMALE	Single	None	NEGATIVE	2018
700	29	25-45 yrs	FEMALE	Married	None	NEGATIVE	2018
701	37	25-45 yrs	MALE	Married	Primary Education	NEGATIVE	2017
702	29	25-45 yrs	FEMALE	Divorced	Primary Education	NEGATIVE	2017
703	16	15-24 yrs	FEMALE	Single	Primary Education	NEGATIVE	2017
704	46	> 45 yrs	FEMALE	Married	None	NEGATIVE	2018
705	21	15-24 yrs	MALE	Single	Primary Education	NEGATIVE	2017
706	19	15-24 yrs	MALE	Single	Secondary Education	NEGATIVE	2018
707	50	> 45 yrs	FEMALE	Married	Primary Education	NEGATIVE	2017
708	25	25-45 yrs	MALE	Married	Secondary Education	NEGATIVE	2017
709	43	25-45 yrs	FEMALE	Widowed	Primary Education	NEGATIVE	2017
710	38	25-45 yrs	FEMALE	Divorced	Primary Education	NEGATIVE	2017
711	25	25-45 yrs	FEMALE	Married		NEGATIVE	2016
712	19	15-24 yrs	FEMALE	Single	College	NEGATIVE	2017
713	32	25-45 yrs	FEMALE	Divorced	Primary Education	NEGATIVE	2017
714	40	25-45 yrs	MALE	Married	Primary Education	NEGATIVE	2017
715	29	25-45 yrs	MALE	Married	Primary Education	NEGATIVE	2017
716	56	> 45 yrs	FEMALE	Married	None	NEGATIVE	2017
717	30	25-45 yrs	MALE	Married	Primary Education	NEGATIVE	2017
718	28	25-45 yrs	MALE	Married	Primary Education	NEGATIVE	2017
719	32	25-45 yrs	FEMALE	Married	Primary Education	NEGATIVE	2018
720	19	15-24 yrs	MALE	Single	Primary Education	NEGATIVE	2018
721	42	25-45 yrs	FEMALE	Married	Primary Education	NEGATIVE	2017
722	22	15-24 yrs	FEMALE	Married	None	NEGATIVE	2018
723	52	> 45 yrs	FEMALE	Widowed	None	NEGATIVE	2017
724	48	> 45 yrs	FEMALE	Married	Secondary Education	NEGATIVE	2018
725	70	> 45 yrs	FEMALE	Widowed	None	NEGATIVE	2017
726	18	15-24 yrs	FEMALE	Single	Primary Education	NEGATIVE	2018
727	48	> 45 yrs	MALE	Married	Primary Education	NEGATIVE	2018
728	23	15-24 yrs	MALE	Married	Secondary Education	NEGATIVE	2018
729	70	> 45 yrs	FEMALE	Widowed	Primary Education	NEGATIVE	2017
730	62	> 45 yrs	MALE	Married	None	NEGATIVE	2017
731	65	> 45 yrs	MALE	Widowed	Primary Education	NEGATIVE	2017
732	28	25-45 yrs	MALE	Married	Secondary Education	NEGATIVE	2018
733	19	15-24 yrs	FEMALE	Married	None	NEGATIVE	2018
734	74	> 45 yrs	MALE	Single		NEGATIVE	2016
735	26	25-45 yrs	MALE	Single	Primary Education	NEGATIVE	2017
736	23	15-24 yrs	FEMALE	Single	Secondary Education	NEGATIVE	2017
737	35	25-45 yrs	FEMALE	Married	Primary Education	NEGATIVE	2018
738	35	25-45 yrs	FEMALE	Divorced	Primary Education	NEGATIVE	2017
739	32	25-45 yrs	MALE	Single	Secondary Education	NEGATIVE	2017
740	30	25-45 yrs	FEMALE	Married	Primary Education	NEGATIVE	2018
741	15	15-24 yrs	FEMALE	Single	Primary Education	NEGATIVE	2017
742	58	> 45 yrs	MALE	Married		NEGATIVE	2016
743	65	> 45 yrs	MALE	Married	None	NEGATIVE	2017
744	17	15-24 yrs	FEMALE	Single	Primary Education	NEGATIVE	2017
745	20	15-24 yrs	FEMALE	Single	College	NEGATIVE	2017
746	24	15-24 yrs	FEMALE	Married	Primary Education	NEGATIVE	2017
747	56	> 45 yrs	MALE	Married	None	NEGATIVE	2017
748	30	25-45 yrs	FEMALE	Divorced	Primary Education	NEGATIVE	2017
749	26	25-45 yrs	MALE	Married	Primary Education	NEGATIVE	2017
750	35	25-45 yrs	MALE	Married	Secondary Education	NEGATIVE	2017
751	21	15-24 yrs	MALE	Married	Primary Education	NEGATIVE	2017
752	43	25-45 yrs	MALE	Divorced	Primary Education	NEGATIVE	2017
753	27	25-45 yrs	MALE	Married	Primary Education	NEGATIVE	2017
754	45	25-45 yrs	FEMALE	Married	Primary Education	NEGATIVE	2017
755	25	25-45 yrs	FEMALE	Single	Primary Education	NEGATIVE	2018
756	56	> 45 yrs	FEMALE	Married	None	NEGATIVE	2018
757	24	15-24 yrs	FEMALE	Married	Primary Education	NEGATIVE	2018
758	27	25-45 yrs	MALE	Single	None	NEGATIVE	2017
759	16	15-24 yrs	FEMALE	Single	Primary Education	NEGATIVE	2017
760	24	15-24 yrs	MALE	Single	Secondary Education	NEGATIVE	2018
761	28	25-45 yrs	MALE	Single	Secondary Education	NEGATIVE	2017
762	35	25-45 yrs	MALE	Married	None	NEGATIVE	2018
763	33	25-45 yrs	MALE	Married	None	NEGATIVE	2018
764	33	25-45 yrs	MALE	Married	Secondary Education	NEGATIVE	2017
765	27	25-45 yrs	MALE	Married	Primary Education	NEGATIVE	2017
766	15	15-24 yrs	FEMALE	Single	Primary Education	NEGATIVE	2017
767	29	25-45 yrs	MALE	Married	Primary Education	NEGATIVE	2017
768	37	25-45 yrs	FEMALE	Divorced	Primary Education	NEGATIVE	2018
769	30	25-45 yrs	MALE	Married	Secondary Education	NEGATIVE	2017
770	28	25-45 yrs	FEMALE	Married	Primary Education	NEGATIVE	2017
771	41	25-45 yrs	MALE	Single	Secondary Education	NEGATIVE	2018
772	35	25-45 yrs	FEMALE	Married	Primary Education	NEGATIVE	2017
773	27	25-45 yrs	MALE	Single	Primary Education	NEGATIVE	2018
774	58	> 45 yrs	FEMALE	Married		NEGATIVE	2016
775	32	25-45 yrs	FEMALE	Married	None	NEGATIVE	2017
776	33	25-45 yrs	MALE	Married	Primary Education	NEGATIVE	2018
777	30	25-45 yrs	FEMALE	Married	Secondary Education	NEGATIVE	2017
778	20	15-24 yrs	MALE	Married	Primary Education	NEGATIVE	2017
779	15	15-24 yrs	FEMALE	Single	Primary Education	NEGATIVE	2017
780	55	> 45 yrs	MALE	Married	Primary Education	NEGATIVE	2017
781	69	> 45 yrs	FEMALE	Widowed	None	NEGATIVE	2017
782	20	15-24 yrs	FEMALE	Single		NEGATIVE	2016
783	58	> 45 yrs	MALE	Married	Primary Education	NEGATIVE	2018
784	24	15-24 yrs	FEMALE	Married	Primary Education	NEGATIVE	2017
785	57	> 45 yrs	FEMALE	Married	None	NEGATIVE	2017
786	48	> 45 yrs	FEMALE	Married	Primary Education	NEGATIVE	2017
787	38	25-45 yrs	FEMALE	Married	None	NEGATIVE	2017
788	27	25-45 yrs	FEMALE	Married	Primary Education	NEGATIVE	2017
789	65	> 45 yrs	MALE	Married	None	NEGATIVE	2017
790	46	> 45 yrs	MALE	Married	Primary Education	NEGATIVE	2017
791	45	25-45 yrs	FEMALE	Married	Primary Education	NEGATIVE	2018
792	22	15-24 yrs	FEMALE	Single	Primary Education	NEGATIVE	2017
793	24	15-24 yrs	FEMALE	Married	Primary Education	NEGATIVE	2017
794	22	15-24 yrs	MALE	Single	Secondary Education	NEGATIVE	2018
795	45	25-45 yrs	MALE	Married	None	NEGATIVE	2017
796	28	25-45 yrs	MALE	Married	Secondary Education	NEGATIVE	2017
797	38	25-45 yrs	MALE	Married	Primary Education	NEGATIVE	2017
798	45	25-45 yrs	MALE	Married	Primary Education	NEGATIVE	2018
799	52	> 45 yrs	MALE	Married	Primary Education	NEGATIVE	2017
800	29	25-45 yrs	FEMALE	Divorced	Primary Education	NEGATIVE	2017
801	39	25-45 yrs	FEMALE	Married		NEGATIVE	2016
802	30	25-45 yrs	MALE	Married	Primary Education	NEGATIVE	2017
803	16	15-24 yrs	FEMALE	Single	Primary Education	NEGATIVE	2018
804	39	25-45 yrs	FEMALE	Married	None	NEGATIVE	2017
805	4	<15 yrs	FEMALE		None	NEGATIVE	2018
806	29	25-45 yrs	MALE	Married	Primary Education	NEGATIVE	2017
807	22	15-24 yrs	FEMALE	Single	Secondary Education	NEGATIVE	2017
808	19	15-24 yrs	MALE	Single	Primary Education	NEGATIVE	2018
809	23	15-24 yrs	MALE	Single	Secondary Education	NEGATIVE	2018
810	29	25-45 yrs	MALE	Married	Secondary Education	NEGATIVE	2017
811	24	15-24 yrs	MALE	Married	Primary Education	NEGATIVE	2017
812	21	15-24 yrs	FEMALE	Single	Secondary Education	NEGATIVE	2017
813	24	15-24 yrs	MALE	Married	Secondary Education	NEGATIVE	2018
814	23	15-24 yrs	FEMALE	Divorced	Primary Education	NEGATIVE	2017
815	24	15-24 yrs	FEMALE	Married	Primary Education	NEGATIVE	2017
816	21	15-24 yrs	MALE	Single	Primary Education	NEGATIVE	2017
817	45	25-45 yrs	FEMALE	Married	Primary Education	NEGATIVE	2017
818	28	25-45 yrs	MALE	Married	Primary Education	NEGATIVE	2017
819	26	25-45 yrs	MALE	Married	Primary Education	NEGATIVE	2017
820	23	15-24 yrs	MALE	Married	Primary Education	NEGATIVE	2017
821	28	25-45 yrs	FEMALE	Married	Primary Education	NEGATIVE	2017
822	45	25-45 yrs	FEMALE	Married	Primary Education	NEGATIVE	2017
823	62	> 45 yrs	MALE	Married	None	NEGATIVE	2017
824	21	15-24 yrs	FEMALE	Single	College	NEGATIVE	2017
825	32	25-45 yrs	FEMALE	Married		NEGATIVE	2016
826	22	15-24 yrs	MALE	Single	Primary Education	NEGATIVE	2017
827	52	> 45 yrs	MALE	Married	Primary Education	NEGATIVE	2017
828	28	25-45 yrs	FEMALE	Divorced	None	NEGATIVE	2017
829	25	25-45 yrs	MALE	Single	Secondary Education	NEGATIVE	2018
830	51	> 45 yrs	FEMALE	Married	Primary Education	NEGATIVE	2017
831	19	15-24 yrs	FEMALE	Single	College	NEGATIVE	2017
832	38	25-45 yrs	FEMALE	Married	Primary Education	NEGATIVE	2017
833	32	25-45 yrs	MALE	Married	Primary Education	NEGATIVE	2017
834	25	25-45 yrs	FEMALE	Married	Secondary Education	NEGATIVE	2017
835	19	15-24 yrs	MALE	Single	Primary Education	NEGATIVE	2017
836	63	> 45 yrs	MALE	Married	None	NEGATIVE	2017
837	22	15-24 yrs	MALE	Married	Primary Education	NEGATIVE	2017
838	28	25-45 yrs	MALE	Married	Primary Education	NEGATIVE	2017
839	39	25-45 yrs	FEMALE	Married	Primary Education	NEGATIVE	2018
840	45	25-45 yrs	MALE	Married	Primary Education	NEGATIVE	2017
841	26	25-45 yrs	MALE	Married		NEGATIVE	2016
842	23	15-24 yrs	FEMALE	Married		NEGATIVE	2016
843	25	25-45 yrs	FEMALE	Divorced	Secondary Education	NEGATIVE	2017
844	61	> 45 yrs	MALE	Married	Primary Education	NEGATIVE	2017
845	25	25-45 yrs	MALE	Single	Primary Education	NEGATIVE	2018
846	36	25-45 yrs	MALE	Married	Primary Education	NEGATIVE	2017
847	19	15-24 yrs	MALE	Single	Primary Education	NEGATIVE	2017
848	29	25-45 yrs	MALE	Single		NEGATIVE	2016
849	47	> 45 yrs	FEMALE	Married	Primary Education	NEGATIVE	2017
850	53	> 45 yrs	FEMALE	Married	Primary Education	NEGATIVE	2017
851	45	25-45 yrs	MALE	Divorced	Primary Education	NEGATIVE	2017
852	24	15-24 yrs	MALE	Married	Primary Education	NEGATIVE	2017
853	45	25-45 yrs	FEMALE	Married	Primary Education	NEGATIVE	2017
854	19	15-24 yrs	FEMALE	Single		NEGATIVE	2016
855	26	25-45 yrs	FEMALE	Single	Primary Education	NEGATIVE	2018
856	57	> 45 yrs	MALE	Married	None	NEGATIVE	2017
857	31	25-45 yrs	FEMALE	Married	Primary Education	NEGATIVE	2017
858	26	25-45 yrs	FEMALE	Single	Primary Education	NEGATIVE	2017
859	27	25-45 yrs	FEMALE	Divorced	Primary Education	NEGATIVE	2018
860	20	15-24 yrs	FEMALE	Single	Primary Education	NEGATIVE	2017
861	29	25-45 yrs	FEMALE	Married	Primary Education	NEGATIVE	2017
862	51	> 45 yrs	MALE	Married	Primary Education	NEGATIVE	2017
863	24	15-24 yrs	MALE	Married	Primary Education	NEGATIVE	2017
864	38	25-45 yrs	MALE	Married	Primary Education	NEGATIVE	2017
865	18	15-24 yrs	FEMALE	Single	Primary Education	NEGATIVE	2017
866	37	25-45 yrs	FEMALE	Married	Primary Education	NEGATIVE	2017
867	38	25-45 yrs	FEMALE	Divorced	Primary Education	NEGATIVE	2018
868	46	> 45 yrs	FEMALE	Married	Primary Education	NEGATIVE	2017
869	41	25-45 yrs	MALE	Married	Primary Education	NEGATIVE	2017
870	18	15-24 yrs	MALE	Single	Primary Education	NEGATIVE	2017
871	30	25-45 yrs	MALE	Married	Primary Education	NEGATIVE	2017
872	20	15-24 yrs	FEMALE	COHABITING	College	NEGATIVE	2017
873	29	25-45 yrs	FEMALE	Married	Primary Education	NEGATIVE	2017
874	53	> 45 yrs	FEMALE	Married	None	NEGATIVE	2017
875	37	25-45 yrs	MALE	Single	None	NEGATIVE	2017
876	31	25-45 yrs	FEMALE	Married	Primary Education	NEGATIVE	2018
877	34	25-45 yrs	FEMALE	Married	Primary Education	NEGATIVE	2018
878	65	> 45 yrs	MALE	Married	Primary Education	NEGATIVE	2017
879	44	25-45 yrs	FEMALE	Married	None	NEGATIVE	2018
880	23	15-24 yrs	FEMALE	Single	Primary Education	NEGATIVE	2017
881	35	25-45 yrs	MALE	Married	Primary Education	NEGATIVE	2017
882	63	> 45 yrs	MALE	Divorced	None	NEGATIVE	2017
883	19	15-24 yrs	MALE	Single	Secondary Education	NEGATIVE	2017
884	32	25-45 yrs	MALE	Married	Primary Education	NEGATIVE	2018
885	40	25-45 yrs	MALE	Married	Primary Education	NEGATIVE	2018
886	37	25-45 yrs	MALE	Married	Secondary Education	NEGATIVE	2018
887	33	25-45 yrs	MALE	Single	Primary Education	NEGATIVE	2017
888	50	> 45 yrs	FEMALE	Widowed	None	NEGATIVE	2018
889	55	> 45 yrs	FEMALE	Widowed	None	NEGATIVE	2018
890	39	25-45 yrs	MALE	Divorced	None	NEGATIVE	2017
891	27	25-45 yrs	FEMALE	Married	College	NEGATIVE	2017
892	21	15-24 yrs	FEMALE	Married	None	NEGATIVE	2017
893	40	25-45 yrs	FEMALE	Widowed	Primary Education	NEGATIVE	2017
894	23	15-24 yrs	FEMALE	Married	Secondary Education	NEGATIVE	2017
895	27	25-45 yrs	FEMALE	Divorced	Primary Education	NEGATIVE	2017
896	31	25-45 yrs	FEMALE	Married	Primary Education	NEGATIVE	2018
897	26	25-45 yrs	FEMALE	Married	Primary Education	NEGATIVE	2017
898	38	25-45 yrs	MALE	Widowed	Primary Education	NEGATIVE	2017
899	40	25-45 yrs	MALE	Married		NEGATIVE	2016
900	44	25-45 yrs	MALE	Married	Primary Education	NEGATIVE	2017
901	20	15-24 yrs	MALE	Single	Primary Education	NEGATIVE	2017
902	21	15-24 yrs	MALE	Single	None	NEGATIVE	2017
903	23	15-24 yrs	MALE	Single	Primary Education	NEGATIVE	2017
904	68	> 45 yrs	MALE	Married	Primary Education	NEGATIVE	2017
905	51	> 45 yrs	FEMALE	Married	None	NEGATIVE	2017
906	30	25-45 yrs	MALE	Married	Primary Education	NEGATIVE	2017
907	24	15-24 yrs	MALE	Single	Primary Education	NEGATIVE	2017
908	17	15-24 yrs	FEMALE	Single		NEGATIVE	2016
909	46	> 45 yrs	MALE	Married	Primary Education	NEGATIVE	2017
910	22	15-24 yrs	MALE	Single	Secondary Education	NEGATIVE	2017
911	63	> 45 yrs	FEMALE	Widowed	None	NEGATIVE	2017
912	20	15-24 yrs	FEMALE	Married	Primary Education	NEGATIVE	2017
913	38	25-45 yrs	FEMALE	Married	Primary Education	NEGATIVE	2017
914	28	25-45 yrs	MALE	Divorced	Primary Education	NEGATIVE	2018
915	22	15-24 yrs	FEMALE	Married	Primary Education	NEGATIVE	2017
916	21	15-24 yrs	FEMALE	Married	None	NEGATIVE	2017
917	18	15-24 yrs	FEMALE	Single	Primary Education	NEGATIVE	2018
918	23	15-24 yrs	FEMALE	Divorced	Primary Education	NEGATIVE	2018
919	32	25-45 yrs	MALE	Single	Primary Education	NEGATIVE	2017
920	27	25-45 yrs	MALE	Married	Secondary Education	NEGATIVE	2018
921	30	25-45 yrs	FEMALE	Divorced	Primary Education	NEGATIVE	2017
922	26	25-45 yrs	MALE	Married	Primary Education	NEGATIVE	2017
923	23	15-24 yrs	MALE	Single	Primary Education	NEGATIVE	2017
924	24	15-24 yrs	MALE	Married	Primary Education	NEGATIVE	2017
925	47	> 45 yrs	FEMALE	Married	None	NEGATIVE	2017
926	23	15-24 yrs	MALE	Married	None	NEGATIVE	2017
927	23	15-24 yrs	FEMALE	Single	Primary Education	NEGATIVE	2017
928	26	25-45 yrs	MALE	Divorced	Primary Education	NEGATIVE	2017
929	29	25-45 yrs	FEMALE	Married	Primary Education	NEGATIVE	2017
930	41	25-45 yrs	FEMALE	Widowed	None	NEGATIVE	2017
931	29	25-45 yrs	FEMALE	Married	None	NEGATIVE	2017
932	22	15-24 yrs	MALE	Single	Primary Education	NEGATIVE	2018
933	21	15-24 yrs	FEMALE	Divorced	Primary Education	NEGATIVE	2017
934	29	25-45 yrs	MALE	Married	College	NEGATIVE	2017
935	49	> 45 yrs	FEMALE	Divorced	Primary Education	NEGATIVE	2017
936	22	15-24 yrs	FEMALE	Married	Primary Education	NEGATIVE	2017
937	23	15-24 yrs	FEMALE	Divorced	Primary Education	NEGATIVE	2018
938	30	25-45 yrs	FEMALE	Divorced	Primary Education	NEGATIVE	2017
939	40	25-45 yrs	MALE	Married	Primary Education	NEGATIVE	2017
940	25	25-45 yrs	MALE	Married	Primary Education	NEGATIVE	2017
941	36	25-45 yrs	MALE	Married		NEGATIVE	2016
942	29	25-45 yrs	MALE	Married		NEGATIVE	2016
943	41	25-45 yrs	FEMALE	Married	Primary Education	NEGATIVE	2018
944	27	25-45 yrs	MALE	Married	Primary Education	NEGATIVE	2017
945	35	25-45 yrs	MALE	Married	Primary Education	NEGATIVE	2017
946	34	25-45 yrs	MALE	Married	Primary Education	NEGATIVE	2017
947	38	25-45 yrs	MALE	Married	Primary Education	NEGATIVE	2017
948	26	25-45 yrs	MALE	Single		NEGATIVE	2016
949	43	25-45 yrs	MALE	Divorced	Primary Education	NEGATIVE	2018
950	24	15-24 yrs	FEMALE	Married	Primary Education	NEGATIVE	2017
951	47	> 45 yrs	MALE	Married	Primary Education	NEGATIVE	2017
952	66	> 45 yrs	MALE	Married	None	NEGATIVE	2018
953	38	25-45 yrs	FEMALE	Married	None	NEGATIVE	2017
954	26	25-45 yrs	MALE	Single	Primary Education	NEGATIVE	2017
955	32	25-45 yrs	MALE	Married	Secondary Education	NEGATIVE	2018
956	40	25-45 yrs	MALE	Married	Secondary Education	NEGATIVE	2017
957	29	25-45 yrs	FEMALE	Divorced	Primary Education	NEGATIVE	2018
958	14	<15 yrs	FEMALE		Primary Education	NEGATIVE	2018
959	34	25-45 yrs	MALE	Married	Primary Education	NEGATIVE	2018
960	27	25-45 yrs	FEMALE	Divorced	Primary Education	NEGATIVE	2017
961	30	25-45 yrs	FEMALE	Married	None	NEGATIVE	2018
962	58	> 45 yrs	MALE	Married	Primary Education	NEGATIVE	2017
963	22	15-24 yrs	MALE	Married	Primary Education	NEGATIVE	2018
964	58	> 45 yrs	FEMALE	Married	None	NEGATIVE	2018
965	28	25-45 yrs	MALE	Married	None	NEGATIVE	2017
966	29	25-45 yrs	FEMALE	Divorced	Primary Education	NEGATIVE	2017
967	23	15-24 yrs	FEMALE	Married	Primary Education	NEGATIVE	2017
968	56	> 45 yrs	MALE	Married	Primary Education	NEGATIVE	2017
969	24	15-24 yrs	FEMALE	Divorced	Primary Education	NEGATIVE	2018
970	15	15-24 yrs	FEMALE	Single	Primary Education	NEGATIVE	2018
971	36	25-45 yrs	FEMALE	Married	Secondary Education	NEGATIVE	2017
972	20	15-24 yrs	MALE	Single	Secondary Education	NEGATIVE	2018
973	30	25-45 yrs	FEMALE	Married	Primary Education	NEGATIVE	2018
974	37	25-45 yrs	MALE	Married	Primary Education	NEGATIVE	2017
975	24	15-24 yrs	MALE	Single	Primary Education	NEGATIVE	2017
976	22	15-24 yrs	FEMALE	Single	Secondary Education	NEGATIVE	2017
977	37	25-45 yrs	FEMALE	Married	Primary Education	NEGATIVE	2017
978	21	15-24 yrs	FEMALE	Married	Primary Education	NEGATIVE	2017
979	22	15-24 yrs	FEMALE	Single	Secondary Education	NEGATIVE	2018
980	28	25-45 yrs	MALE	Married	Primary Education	NEGATIVE	2018
981	27	25-45 yrs	FEMALE	Married	Secondary Education	NEGATIVE	2017
982	39	25-45 yrs	MALE	Married	Primary Education	NEGATIVE	2018
983	38	25-45 yrs	FEMALE	Divorced	Secondary Education	NEGATIVE	2017
984	22	15-24 yrs	FEMALE	Single	College	NEGATIVE	2017
985	40	25-45 yrs	FEMALE	Married	Primary Education	NEGATIVE	2018
986	16	15-24 yrs	FEMALE	Single	None	NEGATIVE	2017
987	23	15-24 yrs	FEMALE	Married	Primary Education	NEGATIVE	2018
988	20	15-24 yrs	MALE	Single	Primary Education	NEGATIVE	2017
989	20	15-24 yrs	MALE	Married	Primary Education	NEGATIVE	2017
990	41	25-45 yrs	FEMALE	Divorced	None	NEGATIVE	2017
991	26	25-45 yrs	MALE	Married		NEGATIVE	2016
992	23	15-24 yrs	MALE	Single	Primary Education	NEGATIVE	2017
993	23	15-24 yrs	MALE	Married	Primary Education	NEGATIVE	2018
994	18	15-24 yrs	MALE	Married	Primary Education	NEGATIVE	2017
995	31	25-45 yrs	MALE	Single	Primary Education	NEGATIVE	2017
996	31	25-45 yrs	FEMALE	Single	Secondary Education	NEGATIVE	2018
997	29	25-45 yrs	MALE	Married		NEGATIVE	2016
998	61	> 45 yrs	MALE	Married	Primary Education	NEGATIVE	2018
999	30	25-45 yrs	FEMALE	Married	Primary Education	NEGATIVE	2017
1000	20	15-24 yrs	MALE	Single	Primary Education	NEGATIVE	2017
1001	52	> 45 yrs	FEMALE	Married	None	NEGATIVE	2017
1002	49	> 45 yrs	FEMALE	Married	Primary Education	NEGATIVE	2018
1003	32	25-45 yrs	MALE	Married	None	NEGATIVE	2017
1004	35	25-45 yrs	MALE	Divorced	Primary Education	NEGATIVE	2018
1005	25	25-45 yrs	MALE	Single	Primary Education	NEGATIVE	2017
1006	30	25-45 yrs	FEMALE	Married	None	NEGATIVE	2017
1007	37	25-45 yrs	FEMALE	Married	Primary Education	NEGATIVE	2017
1008	35	25-45 yrs	MALE	Married	Primary Education	NEGATIVE	2017
1009	25	25-45 yrs	MALE	Married	Primary Education	NEGATIVE	2017
1010	34	25-45 yrs	FEMALE	Married	Primary Education	NEGATIVE	2018
1011	50	> 45 yrs	FEMALE	Widowed	None	NEGATIVE	2017
1012	49	> 45 yrs	FEMALE	Married	Primary Education	NEGATIVE	2017
1013	18	15-24 yrs	MALE	Single	None	NEGATIVE	2018
1014	53	> 45 yrs	FEMALE	Married	Primary Education	NEGATIVE	2017
1015	31	25-45 yrs	MALE	Married	Primary Education	NEGATIVE	2017
1016	24	15-24 yrs	MALE	Single	Secondary Education	NEGATIVE	2018
1017	27	25-45 yrs	MALE	Married	Primary Education	NEGATIVE	2017
1018	26	25-45 yrs	FEMALE	Married	Primary Education	NEGATIVE	2017
1019	32	25-45 yrs	FEMALE	Married	None	NEGATIVE	2017
1020	26	25-45 yrs	MALE	Married		NEGATIVE	2016
1021	73	> 45 yrs	MALE	Married		NEGATIVE	2016
1022	21	15-24 yrs	FEMALE	Divorced	Primary Education	NEGATIVE	2017
1023	46	> 45 yrs	FEMALE	Divorced	Primary Education	NEGATIVE	2018
1024	72	> 45 yrs	MALE	Widowed		NEGATIVE	2016
1025	27	25-45 yrs	FEMALE	Married	Primary Education	NEGATIVE	2017
1026	50	> 45 yrs	MALE	Married	Primary Education	NEGATIVE	2017
1027	65	> 45 yrs	MALE	Married	Primary Education	NEGATIVE	2017
1028	31	25-45 yrs	MALE	Divorced	Primary Education	NEGATIVE	2017
1029	29	25-45 yrs	MALE	Married		NEGATIVE	2016
1030	18	15-24 yrs	MALE	Single	Secondary Education	NEGATIVE	2018
1031	20	15-24 yrs	MALE	Single	Secondary Education	NEGATIVE	2017
1032	18	15-24 yrs	MALE	Single	Primary Education	NEGATIVE	2017
1033	35	25-45 yrs	MALE	Married	Primary Education	NEGATIVE	2017
1034	27	25-45 yrs	FEMALE	Single	Primary Education	NEGATIVE	2017
1035	18	15-24 yrs	MALE	Single	Primary Education	NEGATIVE	2017
1036	53	> 45 yrs	MALE	Married	Primary Education	NEGATIVE	2018
1037	66	> 45 yrs	MALE	Married	Primary Education	NEGATIVE	2017
1038	38	25-45 yrs	FEMALE	Married	Primary Education	NEGATIVE	2017
1039	18	15-24 yrs	FEMALE	Single	Primary Education	NEGATIVE	2017
1040	68	> 45 yrs	FEMALE	Widowed	None	NEGATIVE	2017
1041	34	25-45 yrs	MALE	Married	Primary Education	NEGATIVE	2018
1042	44	25-45 yrs	MALE	Single	Primary Education	NEGATIVE	2018
1043	30	25-45 yrs	MALE	Married	Primary Education	NEGATIVE	2018
1044	19	15-24 yrs	FEMALE	Single	Primary Education	NEGATIVE	2018
1045	27	25-45 yrs	MALE	Married	None	NEGATIVE	2018
1046	50	> 45 yrs	FEMALE	Married	Primary Education	NEGATIVE	2017
1047	56	> 45 yrs	FEMALE	Married	Primary Education	NEGATIVE	2017
1048	51	> 45 yrs	MALE	Married	Primary Education	NEGATIVE	2017
1049	18	15-24 yrs	FEMALE	Single	Primary Education	NEGATIVE	2017
1050	22	15-24 yrs	MALE	Single	Primary Education	NEGATIVE	2017
1051	22	15-24 yrs	FEMALE	Single	Secondary Education	NEGATIVE	2018
1052	49	> 45 yrs	FEMALE	Married	Primary Education	NEGATIVE	2017
1053	42	25-45 yrs	MALE	Married	College	NEGATIVE	2017
1054	19	15-24 yrs	MALE	Single	Primary Education	NEGATIVE	2017
1055	32	25-45 yrs	FEMALE	Married	Primary Education	NEGATIVE	2017
1056	18	15-24 yrs	MALE	Single	Secondary Education	NEGATIVE	2017
1057	21	15-24 yrs	MALE	Single	Primary Education	NEGATIVE	2017
1058	43	25-45 yrs	FEMALE	Married		NEGATIVE	2016
1059	21	15-24 yrs	FEMALE	Single	College	NEGATIVE	2017
1060	18	15-24 yrs	MALE	Married		NEGATIVE	2016
1061	23	15-24 yrs	FEMALE	Married	Primary Education	NEGATIVE	2017
1062	25	25-45 yrs	FEMALE	Divorced	Primary Education	NEGATIVE	2018
1063	75	> 45 yrs	MALE	Divorced		NEGATIVE	2016
1064	30	25-45 yrs	FEMALE	Married	Primary Education	NEGATIVE	2018
1065	18	15-24 yrs	FEMALE	Single	Secondary Education	NEGATIVE	2018
1066	34	25-45 yrs	FEMALE	Married	Primary Education	NEGATIVE	2017
1067	57	> 45 yrs	FEMALE	Married	Primary Education	NEGATIVE	2017
1068	53	> 45 yrs	MALE	Married	None	NEGATIVE	2018
1069	38	25-45 yrs	MALE	Married	Primary Education	NEGATIVE	2017
1070	52	> 45 yrs	MALE	Widowed	Primary Education	NEGATIVE	2017
1071	22	15-24 yrs	MALE	Single	Primary Education	NEGATIVE	2017
1072	26	25-45 yrs	MALE	Married	Primary Education	NEGATIVE	2017
1073	22	15-24 yrs	FEMALE	Single	Secondary Education	NEGATIVE	2017
1074	35	25-45 yrs	FEMALE	Widowed		NEGATIVE	2016
1075	37	25-45 yrs	MALE	Married	Primary Education	NEGATIVE	2017
1076	32	25-45 yrs	FEMALE	Married	Primary Education	NEGATIVE	2018
1077	20	15-24 yrs	MALE	Single	Primary Education	NEGATIVE	2018
1078	20	15-24 yrs	FEMALE	Divorced	Primary Education	NEGATIVE	2017
1079	44	25-45 yrs	MALE	Married	Primary Education	NEGATIVE	2018
1080	64	> 45 yrs	MALE	Married	Primary Education	NEGATIVE	2017
1081	28	25-45 yrs	FEMALE	Married	Primary Education	NEGATIVE	2017
1082	19	15-24 yrs	FEMALE	Married	Secondary Education	NEGATIVE	2018
1083	29	25-45 yrs	MALE	Married	Primary Education	NEGATIVE	2017
1084	25	25-45 yrs	MALE	Single	Secondary Education	NEGATIVE	2017
1085	57	> 45 yrs	MALE	Married	Primary Education	NEGATIVE	2017
1086	20	15-24 yrs	FEMALE	Married	Secondary Education	NEGATIVE	2017
1087	16	15-24 yrs	FEMALE	Single	Primary Education	NEGATIVE	2018
1088	33	25-45 yrs	MALE	Divorced	None	NEGATIVE	2018
1089	46	> 45 yrs	MALE	Married	Primary Education	NEGATIVE	2018
1090	29	25-45 yrs	MALE	Married	Primary Education	NEGATIVE	2017
1091	23	15-24 yrs	FEMALE	Divorced	Primary Education	NEGATIVE	2017
1092	18	15-24 yrs	MALE	Single		NEGATIVE	2016
1093	22	15-24 yrs	FEMALE	Single		NEGATIVE	2016
1094	34	25-45 yrs	MALE	Married	Primary Education	NEGATIVE	2018
1095	33	25-45 yrs	FEMALE	Married	Primary Education	NEGATIVE	2017
1096	21	15-24 yrs	FEMALE	Single	Secondary Education	NEGATIVE	2017
1097	35	25-45 yrs	MALE	Married	Primary Education	NEGATIVE	2017
1098	42	25-45 yrs	MALE	Married	Primary Education	NEGATIVE	2017
1099	18	15-24 yrs	FEMALE	Single	Primary Education	NEGATIVE	2018
1100	40	25-45 yrs	MALE	Married	Primary Education	NEGATIVE	2018
1101	19	15-24 yrs	FEMALE	Married	Primary Education	NEGATIVE	2017
1102	34	25-45 yrs	MALE	Single	Secondary Education	NEGATIVE	2017
1103	26	25-45 yrs	MALE	Married	None	NEGATIVE	2017
1104	19	15-24 yrs	FEMALE	Single	Primary Education	NEGATIVE	2017
1105	18	15-24 yrs	MALE	Single	Secondary Education	NEGATIVE	2018
1106	63	> 45 yrs	FEMALE	Widowed		NEGATIVE	2016
1107	25	25-45 yrs	MALE	Married	Primary Education	NEGATIVE	2017
1108	17	15-24 yrs	FEMALE	Single	Primary Education	NEGATIVE	2017
1109	35	25-45 yrs	MALE	Single		NEGATIVE	2016
1110	27	25-45 yrs	MALE	Married	Primary Education	NEGATIVE	2018
1111	39	25-45 yrs	MALE	Married	Primary Education	NEGATIVE	2017
1112	35	25-45 yrs	FEMALE	Married	Primary Education	NEGATIVE	2017
1113	32	25-45 yrs	MALE	Married	Primary Education	NEGATIVE	2018
1114	49	> 45 yrs	MALE	Married	Primary Education	NEGATIVE	2017
1115	57	> 45 yrs	MALE	Married	Primary Education	NEGATIVE	2018
1116	25	25-45 yrs	FEMALE	Divorced	Primary Education	NEGATIVE	2018
1117	20	15-24 yrs	FEMALE	Divorced	Primary Education	NEGATIVE	2017
1118	25	25-45 yrs	MALE	Divorced	Primary Education	NEGATIVE	2017
1119	14	<15 yrs	FEMALE		None	NEGATIVE	2018
1120	40	25-45 yrs	FEMALE	Married	Primary Education	NEGATIVE	2017
1121	60	> 45 yrs	FEMALE	Married	Primary Education	NEGATIVE	2017
1122	21	15-24 yrs	FEMALE	Married	Primary Education	NEGATIVE	2017
1123	20	15-24 yrs	FEMALE	Single	Primary Education	NEGATIVE	2017
1124	32	25-45 yrs	MALE	Divorced	None	NEGATIVE	2018
1125	49	> 45 yrs	MALE	Married	None	NEGATIVE	2017
1126	38	25-45 yrs	FEMALE	Married	None	NEGATIVE	2018
1127	34	25-45 yrs	FEMALE	Married	None	NEGATIVE	2017
1128	39	25-45 yrs	FEMALE	Married	Primary Education	NEGATIVE	2018
1129	26	25-45 yrs	MALE	Married	Primary Education	NEGATIVE	2018
1130	19	15-24 yrs	MALE	Single	Primary Education	NEGATIVE	2017
1131	30	25-45 yrs	FEMALE	Single	Primary Education	NEGATIVE	2017
1132	19	15-24 yrs	FEMALE	Single	College	NEGATIVE	2017
1133	21	15-24 yrs	MALE	Single	Primary Education	NEGATIVE	2017
1134	43	25-45 yrs	FEMALE	Widowed	None	NEGATIVE	2017
1135	25	25-45 yrs	MALE	Married	Primary Education	NEGATIVE	2017
1136	28	25-45 yrs	MALE	Single	Primary Education	NEGATIVE	2017
1137	28	25-45 yrs	FEMALE	Divorced	Secondary Education	NEGATIVE	2017
1138	31	25-45 yrs	FEMALE	Married	Primary Education	NEGATIVE	2017
1139	16	15-24 yrs	MALE	Single		NEGATIVE	2016
1140	59	> 45 yrs	MALE	Married	Primary Education	NEGATIVE	2018
1141	22	15-24 yrs	MALE	Married	Primary Education	NEGATIVE	2018
1142	25	25-45 yrs	MALE	Married	Secondary Education	NEGATIVE	2017
1143	43	25-45 yrs	MALE	Married	Primary Education	NEGATIVE	2018
1144	29	25-45 yrs	FEMALE	Married	Primary Education	NEGATIVE	2017
1145	28	25-45 yrs	MALE	Married	None	NEGATIVE	2017
1146	21	15-24 yrs	FEMALE	Married	Primary Education	NEGATIVE	2017
1147	34	25-45 yrs	MALE	Married	Primary Education	NEGATIVE	2017
1148	29	25-45 yrs	MALE	Single	Primary Education	NEGATIVE	2018
1149	20	15-24 yrs	MALE	Single	Secondary Education	NEGATIVE	2018
1150	28	25-45 yrs	FEMALE	Married		NEGATIVE	2016
1151	33	25-45 yrs	FEMALE	Married	Primary Education	NEGATIVE	2017
1152	41	25-45 yrs	MALE	Married	Primary Education	NEGATIVE	2017
1153	36	25-45 yrs	MALE	Married		NEGATIVE	2016
1154	29	25-45 yrs	FEMALE	Married	Primary Education	NEGATIVE	2018
1155	26	25-45 yrs	MALE	Married	Primary Education	NEGATIVE	2018
1156	25	25-45 yrs	MALE	Married	Primary Education	NEGATIVE	2017
1157	27	25-45 yrs	MALE	Married	Primary Education	NEGATIVE	2018
1158	21	15-24 yrs	FEMALE	Married	Primary Education	NEGATIVE	2017
1159	31	25-45 yrs	MALE	Divorced	None	NEGATIVE	2018
1160	22	15-24 yrs	MALE	Single	Primary Education	NEGATIVE	2018
1161	20	15-24 yrs	FEMALE	Single	Secondary Education	NEGATIVE	2017
1162	45	25-45 yrs	MALE	Married		NEGATIVE	2016
1163	27	25-45 yrs	FEMALE	Married	Secondary Education	NEGATIVE	2017
1164	29	25-45 yrs	FEMALE	Widowed	Primary Education	NEGATIVE	2018
1165	42	25-45 yrs	MALE	Married	Primary Education	NEGATIVE	2018
1166	40	25-45 yrs	MALE	Married	None	NEGATIVE	2017
1167	37	25-45 yrs	FEMALE	Divorced	Primary Education	NEGATIVE	2017
1168	42	25-45 yrs	MALE	Married	Primary Education	NEGATIVE	2017
1169	60	> 45 yrs	FEMALE	Married	None	NEGATIVE	2018
1170	36	25-45 yrs	MALE	Married	None	NEGATIVE	2017
1171	22	15-24 yrs	FEMALE	Single	Primary Education	NEGATIVE	2017
1172	34	25-45 yrs	MALE	Married	Primary Education	NEGATIVE	2017
1173	25	25-45 yrs	MALE	Single	Secondary Education	NEGATIVE	2017
1174	56	> 45 yrs	FEMALE	Divorced	None	NEGATIVE	2018
1175	20	15-24 yrs	MALE	Single	Primary Education	NEGATIVE	2017
1176	42	25-45 yrs	MALE	Married	Primary Education	NEGATIVE	2017
1177	23	15-24 yrs	FEMALE	Divorced	Primary Education	NEGATIVE	2017
1178	26	25-45 yrs	MALE	Married	Primary Education	NEGATIVE	2017
1179	18	15-24 yrs	MALE	Single	Primary Education	NEGATIVE	2017
1180	24	15-24 yrs	MALE	Married	None	NEGATIVE	2017
1181	23	15-24 yrs	MALE	Married	None	NEGATIVE	2018
1182	58	> 45 yrs	FEMALE	Married	None	NEGATIVE	2018
1183	22	15-24 yrs	FEMALE	Married	Primary Education	NEGATIVE	2017
1184	50	> 45 yrs	FEMALE	Married	Primary Education	NEGATIVE	2018
1185	25	25-45 yrs	FEMALE	Married	Primary Education	NEGATIVE	2017
1186	36	25-45 yrs	MALE	Married	Primary Education	NEGATIVE	2017
1187	41	25-45 yrs	MALE	Married	Primary Education	NEGATIVE	2018
1188	47	> 45 yrs	MALE	Married	None	NEGATIVE	2017
1189	26	25-45 yrs	MALE	Single		NEGATIVE	2016
1190	37	25-45 yrs	FEMALE	Married	Primary Education	NEGATIVE	2018
1191	25	25-45 yrs	FEMALE	Widowed	Primary Education	NEGATIVE	2017
1192	36	25-45 yrs	FEMALE	Married	Primary Education	NEGATIVE	2017
1193	25	25-45 yrs	FEMALE	Married	None	NEGATIVE	2017
1194	51	> 45 yrs	FEMALE	Married	Primary Education	NEGATIVE	2017
1195	30	25-45 yrs	FEMALE	Married	None	NEGATIVE	2017
1196	22	15-24 yrs	FEMALE	Married	Primary Education	NEGATIVE	2018
1197	48	> 45 yrs	FEMALE	Married	Primary Education	NEGATIVE	2018
1198	54	> 45 yrs	FEMALE	Married	None	NEGATIVE	2017
1199	35	25-45 yrs	MALE	Married	Secondary Education	NEGATIVE	2018
1200	38	25-45 yrs	MALE	Married	Primary Education	NEGATIVE	2018
1201	28	25-45 yrs	MALE	Married	Primary Education	NEGATIVE	2017
1202	36	25-45 yrs	MALE	Married	Primary Education	NEGATIVE	2017
1203	19	15-24 yrs	FEMALE	Single	Primary Education	NEGATIVE	2017
1204	38	25-45 yrs	MALE	Married	Primary Education	NEGATIVE	2017
1205	44	25-45 yrs	FEMALE	Married	Primary Education	NEGATIVE	2018
1206	30	25-45 yrs	FEMALE	Married	Primary Education	NEGATIVE	2017
1207	35	25-45 yrs	MALE	Married	Primary Education	NEGATIVE	2017
1208	25	25-45 yrs	FEMALE	Married		NEGATIVE	2016
1209	30	25-45 yrs	FEMALE	Married	None	NEGATIVE	2017
1210	16	15-24 yrs	FEMALE	Divorced	None	NEGATIVE	2017
1211	23	15-24 yrs	FEMALE	Divorced	Primary Education	NEGATIVE	2018
1212	50	> 45 yrs	FEMALE	Married	None	NEGATIVE	2017
1213	25	25-45 yrs	MALE	Married	Primary Education	NEGATIVE	2017
1214	24	15-24 yrs	MALE	Single	Primary Education	NEGATIVE	2018
1215	37	25-45 yrs	FEMALE	Married	Primary Education	NEGATIVE	2018
1216	30	25-45 yrs	MALE	Married		NEGATIVE	2016
1217	16	15-24 yrs	MALE	Single	Primary Education	NEGATIVE	2017
1218	13	<15 yrs	FEMALE		Primary Education	NEGATIVE	2018
1219	41	25-45 yrs	MALE	Married	Primary Education	NEGATIVE	2017
1220	22	15-24 yrs	MALE	Married	Primary Education	NEGATIVE	2018
1221	24	15-24 yrs	MALE	Single	Primary Education	NEGATIVE	2018
1222	30	25-45 yrs	MALE	Married	Primary Education	NEGATIVE	2017
1223	28	25-45 yrs	FEMALE	Married	Primary Education	NEGATIVE	2017
1224	46	> 45 yrs	MALE	Married	Primary Education	NEGATIVE	2017
1225	26	25-45 yrs	MALE	Single	Primary Education	NEGATIVE	2017
1226	30	25-45 yrs	FEMALE	Divorced	Primary Education	NEGATIVE	2017
1227	24	15-24 yrs	FEMALE	Divorced	Primary Education	NEGATIVE	2017
1228	72	> 45 yrs	MALE	Married	None	NEGATIVE	2017
1229	19	15-24 yrs	MALE	Single	Primary Education	NEGATIVE	2017
1230	17	15-24 yrs	FEMALE	Married	Primary Education	NEGATIVE	2017
1231	25	25-45 yrs	MALE	Married	Secondary Education	NEGATIVE	2017
1232	41	25-45 yrs	MALE	Widowed		NEGATIVE	2016
1233	50	> 45 yrs	MALE	Married	Primary Education	NEGATIVE	2018
1234	24	15-24 yrs	FEMALE	Married		NEGATIVE	2016
1235	23	15-24 yrs	MALE	Single	Primary Education	NEGATIVE	2018
1236	28	25-45 yrs	MALE	Married	Primary Education	NEGATIVE	2017
1237	32	25-45 yrs	MALE	Married	Primary Education	NEGATIVE	2018
1238	38	25-45 yrs	MALE	Married	Primary Education	NEGATIVE	2018
1239	22	15-24 yrs	MALE	Single	Primary Education	NEGATIVE	2017
1240	30	25-45 yrs	MALE	Married	Primary Education	NEGATIVE	2017
1241	28	25-45 yrs	MALE	Single	Secondary Education	NEGATIVE	2017
1242	32	25-45 yrs	MALE	Married	Primary Education	NEGATIVE	2017
1243	24	15-24 yrs	FEMALE	Single	Secondary Education	NEGATIVE	2017
1244	40	25-45 yrs	FEMALE	Married	Secondary Education	NEGATIVE	2017
1245	24	15-24 yrs	FEMALE	Married	None	NEGATIVE	2017
1246	31	25-45 yrs	MALE	Divorced	None	NEGATIVE	2017
1247	44	25-45 yrs	FEMALE	Married	Primary Education	NEGATIVE	2017
1248	35	25-45 yrs	MALE	Married	Primary Education	NEGATIVE	2017
1249	28	25-45 yrs	MALE	Single	Secondary Education	NEGATIVE	2018
1250	35	25-45 yrs	MALE	Married	Primary Education	NEGATIVE	2017
1251	46	> 45 yrs	MALE	Divorced		NEGATIVE	2016
1252	23	15-24 yrs	MALE	Single	Primary Education	NEGATIVE	2017
1253	28	25-45 yrs	MALE	Married	Primary Education	NEGATIVE	2017
1254	21	15-24 yrs	MALE	Single	Secondary Education	NEGATIVE	2018
1255	22	15-24 yrs	FEMALE	Single	Primary Education	NEGATIVE	2017
1256	60	> 45 yrs	FEMALE	Widowed	None	NEGATIVE	2017
1257	42	25-45 yrs	FEMALE	Married	None	NEGATIVE	2017
1258	24	15-24 yrs	MALE	Single	Secondary Education	NEGATIVE	2017
1259	46	> 45 yrs	MALE	Married	Primary Education	NEGATIVE	2017
1260	22	15-24 yrs	FEMALE	Married	None	NEGATIVE	2018
1261	19	15-24 yrs	FEMALE	Single	None	NEGATIVE	2017
1262	19	15-24 yrs	FEMALE	Single	Secondary Education	NEGATIVE	2018
1263	39	25-45 yrs	FEMALE	Married	Primary Education	NEGATIVE	2017
1264	25	25-45 yrs	FEMALE	Divorced	Primary Education	NEGATIVE	2018
1265	20	15-24 yrs	FEMALE	Single	Primary Education	NEGATIVE	2017
1266	54	> 45 yrs	FEMALE	Married	None	NEGATIVE	2017
1267	45	25-45 yrs	FEMALE	Widowed	Primary Education	NEGATIVE	2018
1268	17	15-24 yrs	MALE	Single	Primary Education	NEGATIVE	2017
1269	24	15-24 yrs	FEMALE	Single	Secondary Education	NEGATIVE	2017
1270	27	25-45 yrs	FEMALE	Divorced	Primary Education	NEGATIVE	2017
1271	46	> 45 yrs	MALE	Married	College	NEGATIVE	2017
1272	39	25-45 yrs	MALE	Married	Primary Education	NEGATIVE	2017
1273	28	25-45 yrs	MALE	Married	Primary Education	NEGATIVE	2018
1274	24	15-24 yrs	FEMALE	Divorced	Primary Education	NEGATIVE	2017
1275	36	25-45 yrs	MALE	Married	Primary Education	NEGATIVE	2017
1276	38	25-45 yrs	MALE	Married	Primary Education	NEGATIVE	2017
1277	22	15-24 yrs	MALE	Single	None	NEGATIVE	2017
1278	20	15-24 yrs	MALE	Married	Primary Education	NEGATIVE	2017
1279	19	15-24 yrs	MALE	Single	Secondary Education	NEGATIVE	2017
1280	21	15-24 yrs	MALE	Single	Primary Education	NEGATIVE	2017
1281	16	15-24 yrs	MALE	Single	Primary Education	NEGATIVE	2018
1282	38	25-45 yrs	FEMALE	Married	Primary Education	NEGATIVE	2017
1283	22	15-24 yrs	MALE	Single		NEGATIVE	2016
1284	45	25-45 yrs	MALE	Widowed	Primary Education	NEGATIVE	2017
1285	29	25-45 yrs	FEMALE	Single	Primary Education	NEGATIVE	2017
1286	39	25-45 yrs	MALE	Married	Primary Education	NEGATIVE	2017
1287	34	25-45 yrs	MALE	Married		NEGATIVE	2016
1288	26	25-45 yrs	FEMALE	Divorced	Secondary Education	NEGATIVE	2017
1289	54	> 45 yrs	MALE	Married	Primary Education	NEGATIVE	2017
1290	38	25-45 yrs	MALE	Married	None	NEGATIVE	2017
1291	22	15-24 yrs	FEMALE	Single	Primary Education	NEGATIVE	2018
1292	26	25-45 yrs	MALE	Married	None	NEGATIVE	2017
1293	32	25-45 yrs	MALE	Married	Primary Education	NEGATIVE	2018
1294	21	15-24 yrs	FEMALE	Married	Secondary Education	NEGATIVE	2018
1295	53	> 45 yrs	MALE	Married	None	NEGATIVE	2017
1296	42	25-45 yrs	MALE	Married	None	NEGATIVE	2017
1297	29	25-45 yrs	FEMALE	Married	None	NEGATIVE	2018
1298	27	25-45 yrs	FEMALE	Married	Primary Education	NEGATIVE	2017
1299	2	<15 yrs	MALE	Single	None	NEGATIVE	2018
1300	57	> 45 yrs	MALE	Married	College	NEGATIVE	2017
1301	31	25-45 yrs	FEMALE	Married	Primary Education	NEGATIVE	2017
1302	24	15-24 yrs	MALE	Single	Secondary Education	NEGATIVE	2018
1303	31	25-45 yrs	FEMALE	Married	Primary Education	NEGATIVE	2017
1304	26	25-45 yrs	MALE	Married	Secondary Education	NEGATIVE	2017
1305	32	25-45 yrs	MALE	Single	Primary Education	NEGATIVE	2017
1306	28	25-45 yrs	MALE	Single	None	NEGATIVE	2017
1307	42	25-45 yrs	MALE	Married	Secondary Education	NEGATIVE	2017
1308	30	25-45 yrs	FEMALE	Married	Primary Education	NEGATIVE	2017
1309	23	15-24 yrs	FEMALE	Married	Primary Education	NEGATIVE	2017
1310	61	> 45 yrs	MALE	Married	Primary Education	NEGATIVE	2017
1311	35	25-45 yrs	MALE	Single	Secondary Education	NEGATIVE	2018
1312	24	15-24 yrs	FEMALE	Married	None	NEGATIVE	2017
1313	48	> 45 yrs	FEMALE	Married	None	NEGATIVE	2017
1314	20	15-24 yrs	MALE	Single	None	NEGATIVE	2017
1315	11	<15 yrs	FEMALE		Primary Education	NEGATIVE	2018
1316	21	15-24 yrs	MALE	Single	Primary Education	NEGATIVE	2017
1317	50	> 45 yrs	FEMALE	Married	None	NEGATIVE	2017
1318	50	> 45 yrs	MALE	Married	Primary Education	NEGATIVE	2017
1319	40	25-45 yrs	MALE	Married	Primary Education	NEGATIVE	2017
1320	21	15-24 yrs	FEMALE	Single	Primary Education	NEGATIVE	2017
1321	34	25-45 yrs	FEMALE	Married	Primary Education	NEGATIVE	2017
1322	28	25-45 yrs	FEMALE	Married		NEGATIVE	2016
1323	37	25-45 yrs	MALE	Divorced	Primary Education	NEGATIVE	2017
1324	33	25-45 yrs	FEMALE	Married	Primary Education	NEGATIVE	2017
1325	28	25-45 yrs	FEMALE	Divorced	Primary Education	NEGATIVE	2018
1326	28	25-45 yrs	FEMALE	Married		NEGATIVE	2016
1327	58	> 45 yrs	MALE	Married	Primary Education	NEGATIVE	2017
1328	42	25-45 yrs	FEMALE	Married	Primary Education	NEGATIVE	2017
1329	24	15-24 yrs	FEMALE	Married	None	NEGATIVE	2018
1330	32	25-45 yrs	MALE	Divorced	None	NEGATIVE	2017
1331	29	25-45 yrs	FEMALE	Married	Primary Education	NEGATIVE	2017
1332	41	25-45 yrs	MALE	Married	Secondary Education	NEGATIVE	2017
1333	39	25-45 yrs	MALE	Married	Secondary Education	NEGATIVE	2017
1334	37	25-45 yrs	FEMALE	Divorced	Primary Education	NEGATIVE	2017
1335	58	> 45 yrs	MALE	Married	Secondary Education	NEGATIVE	2017
1336	27	25-45 yrs	MALE	Single	Primary Education	NEGATIVE	2018
1337	48	> 45 yrs	FEMALE	Married	Primary Education	NEGATIVE	2018
1338	27	25-45 yrs	MALE	Married	Primary Education	NEGATIVE	2018
1339	32	25-45 yrs	MALE	Married	Primary Education	NEGATIVE	2017
1340	44	25-45 yrs	FEMALE	Divorced	Primary Education	NEGATIVE	2017
1341	23	15-24 yrs	FEMALE	Divorced	Primary Education	NEGATIVE	2017
1342	36	25-45 yrs	MALE	Married	Primary Education	NEGATIVE	2017
1343	38	25-45 yrs	FEMALE	Married	Primary Education	NEGATIVE	2018
1344	27	25-45 yrs	FEMALE	Married	None	NEGATIVE	2017
1345	49	> 45 yrs	MALE	Married	Primary Education	NEGATIVE	2017
1346	21	15-24 yrs	MALE	Married	Primary Education	NEGATIVE	2017
1347	45	25-45 yrs	MALE	Married	Primary Education	NEGATIVE	2017
1348	32	25-45 yrs	MALE	Married		NEGATIVE	2016
1349	32	25-45 yrs	MALE	Married	Primary Education	NEGATIVE	2018
1350	20	15-24 yrs	FEMALE	Single	College	NEGATIVE	2017
1351	41	25-45 yrs	FEMALE	Married	Primary Education	NEGATIVE	2018
1352	37	25-45 yrs	FEMALE	Married	Primary Education	NEGATIVE	2017
1353	42	25-45 yrs	MALE	Married	Secondary Education	NEGATIVE	2017
1354	38	25-45 yrs	MALE	Married	Primary Education	NEGATIVE	2017
1355	48	> 45 yrs	FEMALE	Married	Primary Education	NEGATIVE	2018
1356	26	25-45 yrs	MALE	Married	Primary Education	NEGATIVE	2018
1357	40	25-45 yrs	MALE	Married	Primary Education	NEGATIVE	2017
1358	25	25-45 yrs	MALE	Married	Primary Education	NEGATIVE	2018
1359	59	> 45 yrs	MALE	Married	Primary Education	NEGATIVE	2017
1360	34	25-45 yrs	FEMALE	Married	Primary Education	NEGATIVE	2018
1361	62	> 45 yrs	MALE	Married		NEGATIVE	2016
1362	48	> 45 yrs	MALE	Married	Primary Education	NEGATIVE	2017
1363	55	> 45 yrs	FEMALE	Married	Primary Education	NEGATIVE	2017
1364	30	25-45 yrs	FEMALE	Married	Primary Education	NEGATIVE	2017
1365	17	15-24 yrs	MALE	Single	Primary Education	NEGATIVE	2017
1366	63	> 45 yrs	MALE	Married	Secondary Education	NEGATIVE	2017
1367	9	<15 yrs	FEMALE		None	NEGATIVE	2018
1368	24	15-24 yrs	MALE	Divorced	Primary Education	NEGATIVE	2018
1369	25	25-45 yrs	FEMALE	Married	Secondary Education	NEGATIVE	2017
1370	23	15-24 yrs	FEMALE	Married	Secondary Education	NEGATIVE	2018
1371	50	> 45 yrs	FEMALE	Married	None	NEGATIVE	2017
1372	45	25-45 yrs	FEMALE	Married	Primary Education	NEGATIVE	2017
1373	26	25-45 yrs	FEMALE	Single	Primary Education	NEGATIVE	2018
1374	37	25-45 yrs	MALE	Married	Primary Education	NEGATIVE	2017
1375	24	15-24 yrs	MALE	Single	Primary Education	NEGATIVE	2018
1376	30	25-45 yrs	FEMALE	Single	None	NEGATIVE	2018
1377	24	15-24 yrs	FEMALE	Married	Primary Education	NEGATIVE	2017
1378	30	25-45 yrs	FEMALE	Single	College	NEGATIVE	2017
1379	28	25-45 yrs	MALE	Married		NEGATIVE	2016
1380	26	25-45 yrs	FEMALE	Married	Primary Education	NEGATIVE	2017
1381	39	25-45 yrs	MALE	Married	Primary Education	NEGATIVE	2017
1382	25	25-45 yrs	FEMALE	Widowed	Primary Education	NEGATIVE	2017
1383	16	15-24 yrs	FEMALE	Single	Primary Education	NEGATIVE	2017
1384	50	> 45 yrs	MALE	Widowed	Primary Education	NEGATIVE	2018
1385	35	25-45 yrs	MALE	Married	Primary Education	NEGATIVE	2017
1386	30	25-45 yrs	FEMALE	Married	None	NEGATIVE	2018
1387	22	15-24 yrs	MALE	Single	Secondary Education	NEGATIVE	2017
1388	26	25-45 yrs	MALE	Divorced	Secondary Education	NEGATIVE	2018
1389	18	15-24 yrs	FEMALE	Single	Primary Education	NEGATIVE	2017
1390	37	25-45 yrs	FEMALE	Married	Primary Education	NEGATIVE	2018
1391	26	25-45 yrs	MALE	Married	Primary Education	NEGATIVE	2018
1392	36	25-45 yrs	MALE	Married	College	NEGATIVE	2018
1393	22	15-24 yrs	MALE	Single	Primary Education	NEGATIVE	2017
1394	25	25-45 yrs	MALE	Married	Primary Education	NEGATIVE	2017
1395	78	> 45 yrs	MALE	Married		NEGATIVE	2016
1396	34	25-45 yrs	FEMALE	Married	Primary Education	NEGATIVE	2017
1397	23	15-24 yrs	FEMALE	Married	Primary Education	NEGATIVE	2017
1398	28	25-45 yrs	MALE	Married	None	NEGATIVE	2017
1399	52	> 45 yrs	FEMALE	Married	None	NEGATIVE	2017
1400	61	> 45 yrs	MALE	Married	Primary Education	NEGATIVE	2017
1401	31	25-45 yrs	MALE	Single	Secondary Education	NEGATIVE	2018
1402	24	15-24 yrs	MALE	Single	None	NEGATIVE	2017
1403	28	25-45 yrs	MALE	Married	Secondary Education	NEGATIVE	2017
1404	35	25-45 yrs	MALE	Married	Primary Education	NEGATIVE	2017
1405	23	15-24 yrs	MALE	Single	Secondary Education	NEGATIVE	2017
1406	22	15-24 yrs	MALE	Single	Primary Education	NEGATIVE	2017
1407	59	> 45 yrs	MALE	Married	Primary Education	NEGATIVE	2017
1408	41	25-45 yrs	MALE	Married	Primary Education	NEGATIVE	2017
1409	46	> 45 yrs	MALE	Married	Primary Education	NEGATIVE	2018
1410	59	> 45 yrs	MALE	Married	None	NEGATIVE	2017
1411	23	15-24 yrs	FEMALE	Married	Primary Education	NEGATIVE	2018
1412	41	25-45 yrs	MALE	Divorced	Primary Education	NEGATIVE	2017
1413	17	15-24 yrs	FEMALE	Single	Primary Education	NEGATIVE	2018
1414	23	15-24 yrs	MALE	Single	Primary Education	NEGATIVE	2017
1415	25	25-45 yrs	MALE	Married		NEGATIVE	2016
1416	28	25-45 yrs	MALE	Married	Secondary Education	NEGATIVE	2018
1417	32	25-45 yrs	MALE	Married	Primary Education	NEGATIVE	2017
1418	25	25-45 yrs	MALE	Single		NEGATIVE	2016
1419	24	15-24 yrs	FEMALE	Married	Primary Education	NEGATIVE	2018
1420	35	25-45 yrs	MALE	Divorced		NEGATIVE	2016
1421	20	15-24 yrs	MALE	Single	Primary Education	NEGATIVE	2017
1422	26	25-45 yrs	FEMALE	Married	Primary Education	NEGATIVE	2017
1423	30	25-45 yrs	MALE	Married	Secondary Education	NEGATIVE	2017
1424	60	> 45 yrs	MALE	Married	None	NEGATIVE	2017
1425	57	> 45 yrs	MALE	Married	Primary Education	NEGATIVE	2017
1426	24	15-24 yrs	MALE	Single	Secondary Education	NEGATIVE	2017
1427	25	25-45 yrs	FEMALE	Married		NEGATIVE	2016
1428	20	15-24 yrs	FEMALE	Single	Secondary Education	NEGATIVE	2018
1429	24	15-24 yrs	MALE	Single	Primary Education	NEGATIVE	2018
1430	30	25-45 yrs	MALE	Married	Primary Education	NEGATIVE	2017
1431	35	25-45 yrs	FEMALE	Married	None	NEGATIVE	2018
1432	20	15-24 yrs	FEMALE	Married	Primary Education	NEGATIVE	2017
1433	32	25-45 yrs	MALE	Married	None	NEGATIVE	2017
1434	26	25-45 yrs	FEMALE	Married	Primary Education	NEGATIVE	2017
1435	49	> 45 yrs	MALE	Married	Primary Education	NEGATIVE	2017
1436	23	15-24 yrs	FEMALE	Married	Primary Education	NEGATIVE	2017
1437	47	> 45 yrs	FEMALE	Married	Primary Education	NEGATIVE	2017
1438	21	15-24 yrs	MALE	Single	Primary Education	NEGATIVE	2017
1439	16	15-24 yrs	MALE	Single	Primary Education	NEGATIVE	2017
1440	35	25-45 yrs	MALE	Married	Primary Education	NEGATIVE	2017
1441	23	15-24 yrs	FEMALE	Married	Primary Education	NEGATIVE	2017
1442	28	25-45 yrs	MALE	Married	Primary Education	NEGATIVE	2017
1443	63	> 45 yrs	FEMALE	Married	None	NEGATIVE	2017
1444	25	25-45 yrs	MALE	Single	Secondary Education	NEGATIVE	2018
1445	62	> 45 yrs	MALE	Married		NEGATIVE	2016
1446	19	15-24 yrs	FEMALE	Single	Primary Education	NEGATIVE	2017
1447	53	> 45 yrs	MALE	Single	None	NEGATIVE	2017
1448	32	25-45 yrs	MALE	Married	Primary Education	NEGATIVE	2017
1449	31	25-45 yrs	MALE	Married	Primary Education	NEGATIVE	2017
1450	40	25-45 yrs	MALE	Married	Primary Education	NEGATIVE	2017
1451	21	15-24 yrs	FEMALE	Single	Primary Education	NEGATIVE	2018
1452	27	25-45 yrs	FEMALE	Married	Primary Education	NEGATIVE	2017
1453	29	25-45 yrs	FEMALE	Married	Primary Education	NEGATIVE	2017
1454	27	25-45 yrs	FEMALE	Married	Secondary Education	NEGATIVE	2017
1455	23	15-24 yrs	FEMALE	Single	Primary Education	NEGATIVE	2017
1456	50	> 45 yrs	MALE	Married	Primary Education	NEGATIVE	2017
1457	56	> 45 yrs	MALE	Married	Primary Education	NEGATIVE	2018
1458	32	25-45 yrs	MALE	Married	Primary Education	NEGATIVE	2018
1459	27	25-45 yrs	MALE	Single		NEGATIVE	2016
1460	35	25-45 yrs	MALE	Married	Primary Education	NEGATIVE	2018
1461	43	25-45 yrs	MALE	Married	Primary Education	NEGATIVE	2017
1462	42	25-45 yrs	MALE	Married	Primary Education	NEGATIVE	2017
1463	42	25-45 yrs	MALE	Married	Primary Education	NEGATIVE	2017
1464	24	15-24 yrs	FEMALE	Married	Secondary Education	NEGATIVE	2017
1465	22	15-24 yrs	MALE	Single	Primary Education	NEGATIVE	2017
1466	16	15-24 yrs	MALE	Single	Primary Education	NEGATIVE	2017
1467	19	15-24 yrs	FEMALE	Single	Primary Education	NEGATIVE	2017
1468	40	25-45 yrs	MALE	Married	Primary Education	NEGATIVE	2018
1469	37	25-45 yrs	MALE	Married	None	NEGATIVE	2017
1470	21	15-24 yrs	FEMALE	Single	College	NEGATIVE	2017
1471	28	25-45 yrs	MALE	Married	None	NEGATIVE	2017
1472	20	15-24 yrs	MALE	Single	Secondary Education	NEGATIVE	2017
1473	31	25-45 yrs	MALE	Married	Primary Education	NEGATIVE	2017
1474	21	15-24 yrs	MALE	Single	Secondary Education	NEGATIVE	2017
1475	35	25-45 yrs	FEMALE	Married	Primary Education	NEGATIVE	2017
1476	30	25-45 yrs	MALE	Married	Primary Education	NEGATIVE	2017
1477	36	25-45 yrs	MALE	Married		NEGATIVE	2016
1478	48	> 45 yrs	MALE	Married	Primary Education	NEGATIVE	2017
1479	50	> 45 yrs	MALE	Married	Primary Education	NEGATIVE	2017
1480	18	15-24 yrs	MALE	Single	Primary Education	NEGATIVE	2017
1481	78	> 45 yrs	MALE	Widowed	None	NEGATIVE	2017
1482	40	25-45 yrs	FEMALE	Married	None	NEGATIVE	2017
1483	24	15-24 yrs	FEMALE	Married	Primary Education	NEGATIVE	2017
1484	21	15-24 yrs	MALE	Married	None	NEGATIVE	2017
1485	20	15-24 yrs	FEMALE	Married	Primary Education	NEGATIVE	2017
1486	28	25-45 yrs	MALE	Single	Primary Education	NEGATIVE	2017
1487	23	15-24 yrs	MALE	Married	Secondary Education	NEGATIVE	2018
1488	29	25-45 yrs	FEMALE	Married	Primary Education	NEGATIVE	2017
1489	19	15-24 yrs	FEMALE	Single	Primary Education	NEGATIVE	2017
1490	50	> 45 yrs	FEMALE	Divorced	None	NEGATIVE	2017
1491	46	> 45 yrs	MALE	Married	Primary Education	NEGATIVE	2017
1492	57	> 45 yrs	FEMALE	Married	Primary Education	NEGATIVE	2017
1493	45	25-45 yrs	FEMALE	Married	Primary Education	NEGATIVE	2017
1494	40	25-45 yrs	FEMALE	Married	Primary Education	NEGATIVE	2017
1495	36	25-45 yrs	MALE	Married	Primary Education	NEGATIVE	2017
1496	28	25-45 yrs	MALE	Single	Secondary Education	NEGATIVE	2017
1497	19	15-24 yrs	MALE	Single	Primary Education	NEGATIVE	2017
1498	36	25-45 yrs	MALE	Married	Primary Education	NEGATIVE	2017
1499	32	25-45 yrs	MALE	Single	Primary Education	NEGATIVE	2017
1500	37	25-45 yrs	MALE	Married	Primary Education	NEGATIVE	2018
1501	53	> 45 yrs	MALE	Married	Primary Education	NEGATIVE	2018
1502	56	> 45 yrs	MALE	Married	None	NEGATIVE	2017
1503	21	15-24 yrs	MALE	Single	None	NEGATIVE	2017
1504	25	25-45 yrs	MALE	Married	Primary Education	NEGATIVE	2018
1505	51	> 45 yrs	FEMALE	Married	None	NEGATIVE	2017
1506	44	25-45 yrs	MALE	Married	Primary Education	NEGATIVE	2018
1507	43	25-45 yrs	MALE	Married	None	NEGATIVE	2017
1508	27	25-45 yrs	MALE	Married	Secondary Education	NEGATIVE	2017
1509	30	25-45 yrs	FEMALE	Divorced	Primary Education	NEGATIVE	2017
1510	31	25-45 yrs	MALE	Married	Primary Education	NEGATIVE	2017
1511	20	15-24 yrs	FEMALE	Single	Primary Education	NEGATIVE	2017
1512	46	> 45 yrs	MALE	Married	Primary Education	NEGATIVE	2017
1513	38	25-45 yrs	MALE	Married	None	NEGATIVE	2017
1514	33	25-45 yrs	MALE	Divorced	Primary Education	NEGATIVE	2018
1515	30	25-45 yrs	FEMALE	Married	Primary Education	NEGATIVE	2017
1516	22	15-24 yrs	MALE	Married	Primary Education	NEGATIVE	2017
1517	28	25-45 yrs	FEMALE	Divorced	Primary Education	NEGATIVE	2017
1518	19	15-24 yrs	MALE	Single	Primary Education	NEGATIVE	2017
1519	18	15-24 yrs	MALE	Single	Secondary Education	NEGATIVE	2018
1520	24	15-24 yrs	MALE	Married	Primary Education	NEGATIVE	2017
1521	30	25-45 yrs	FEMALE	Divorced	Primary Education	NEGATIVE	2018
1522	37	25-45 yrs	MALE	Married	Primary Education	NEGATIVE	2017
1523	21	15-24 yrs	FEMALE	Single	Primary Education	NEGATIVE	2017
1524	30	25-45 yrs	FEMALE	Divorced	Primary Education	NEGATIVE	2018
1525	33	25-45 yrs	MALE	Married	Primary Education	NEGATIVE	2017
1526	31	25-45 yrs	MALE	Single	None	NEGATIVE	2017
1527	32	25-45 yrs	MALE	Single	Primary Education	NEGATIVE	2018
1528	34	25-45 yrs	FEMALE	Married	Primary Education	NEGATIVE	2017
1529	28	25-45 yrs	MALE	Married	Secondary Education	NEGATIVE	2017
1530	34	25-45 yrs	FEMALE	Married	Primary Education	NEGATIVE	2017
1531	40	25-45 yrs	MALE	Married	Primary Education	NEGATIVE	2018
1532	24	15-24 yrs	FEMALE	Married	None	NEGATIVE	2017
1533	20	15-24 yrs	MALE	Single	None	NEGATIVE	2017
1534	35	25-45 yrs	MALE	Married	Primary Education	NEGATIVE	2017
1535	26	25-45 yrs	FEMALE	Divorced	Primary Education	NEGATIVE	2017
1536	20	15-24 yrs	FEMALE	Single	Secondary Education	NEGATIVE	2017
1537	40	25-45 yrs	FEMALE	Married	Primary Education	NEGATIVE	2017
1538	21	15-24 yrs	FEMALE	Married	Secondary Education	NEGATIVE	2017
1539	25	25-45 yrs	MALE	Married	Primary Education	NEGATIVE	2017
1540	27	25-45 yrs	MALE	Married	Primary Education	NEGATIVE	2017
1541	65	> 45 yrs	MALE	Married	None	NEGATIVE	2017
1542	19	15-24 yrs	FEMALE	Married		NEGATIVE	2016
1543	47	> 45 yrs	MALE	Married	Primary Education	NEGATIVE	2017
1544	25	25-45 yrs	MALE	Single	Primary Education	NEGATIVE	2017
1545	22	15-24 yrs	MALE	Married	Primary Education	NEGATIVE	2017
1546	33	25-45 yrs	MALE	Married	Primary Education	NEGATIVE	2017
1547	10	<15 yrs	FEMALE	Single	None	NEGATIVE	2018
1548	20	15-24 yrs	MALE	Single	Secondary Education	NEGATIVE	2017
1549	58	> 45 yrs	FEMALE	Divorced	None	NEGATIVE	2017
1550	56	> 45 yrs	FEMALE	Divorced	Primary Education	NEGATIVE	2018
1551	45	25-45 yrs	MALE	Married	Primary Education	NEGATIVE	2018
1552	49	> 45 yrs	MALE	Married	Secondary Education	NEGATIVE	2017
1553	65	> 45 yrs	FEMALE	Married	None	NEGATIVE	2017
1554	18	15-24 yrs	FEMALE	Single	Secondary Education	NEGATIVE	2017
1555	38	25-45 yrs	MALE	Married	Primary Education	NEGATIVE	2018
1556	18	15-24 yrs	FEMALE	Married	Primary Education	NEGATIVE	2017
1557	45	25-45 yrs	MALE	Married	Primary Education	NEGATIVE	2017
1558	55	> 45 yrs	MALE	Divorced	None	NEGATIVE	2017
1559	19	15-24 yrs	MALE	Single	Primary Education	NEGATIVE	2017
1560	59	> 45 yrs	MALE	Married	None	NEGATIVE	2017
1561	20	15-24 yrs	FEMALE	Divorced	Primary Education	NEGATIVE	2017
1562	48	> 45 yrs	FEMALE	Married	Primary Education	NEGATIVE	2018
1563	70	> 45 yrs	MALE	Married	None	NEGATIVE	2017
1564	56	> 45 yrs	MALE	Married	Primary Education	NEGATIVE	2018
1565	45	25-45 yrs	MALE	Married		NEGATIVE	2016
1566	20	15-24 yrs	FEMALE	Married	Primary Education	NEGATIVE	2017
1567	25	25-45 yrs	MALE	Single	Secondary Education	NEGATIVE	2017
1568	24	15-24 yrs	FEMALE	Single	Secondary Education	NEGATIVE	2017
1569	20	15-24 yrs	FEMALE	Single	Secondary Education	NEGATIVE	2017
1570	52	> 45 yrs	FEMALE	Married	Primary Education	NEGATIVE	2018
1571	31	25-45 yrs	FEMALE	Married	Primary Education	NEGATIVE	2017
1572	54	> 45 yrs	MALE	Married	Primary Education	NEGATIVE	2017
1573	24	15-24 yrs	FEMALE	Divorced	Primary Education	NEGATIVE	2018
1574	19	15-24 yrs	MALE	Single	Primary Education	NEGATIVE	2018
1575	22	15-24 yrs	MALE	Single	Primary Education	NEGATIVE	2018
1576	17	15-24 yrs	MALE	Single	None	NEGATIVE	2017
1577	25	25-45 yrs	MALE	Married	Primary Education	NEGATIVE	2017
1578	51	> 45 yrs	MALE	Married	Primary Education	NEGATIVE	2017
1579	71	> 45 yrs	MALE	Married	Secondary Education	NEGATIVE	2017
1580	30	25-45 yrs	FEMALE	Married	Primary Education	NEGATIVE	2017
1581	28	25-45 yrs	FEMALE	Single	Primary Education	NEGATIVE	2017
1582	47	> 45 yrs	FEMALE	Married		NEGATIVE	2016
1583	50	> 45 yrs	MALE	Married	Primary Education	NEGATIVE	2018
1584	31	25-45 yrs	FEMALE	Married	Primary Education	NEGATIVE	2017
1585	43	25-45 yrs	MALE	Married	None	NEGATIVE	2018
1586	37	25-45 yrs	MALE	Married	Primary Education	NEGATIVE	2017
1587	31	25-45 yrs	FEMALE	Married	Primary Education	NEGATIVE	2018
1588	24	15-24 yrs	FEMALE	Single	Secondary Education	NEGATIVE	2017
1589	37	25-45 yrs	FEMALE	Married	Primary Education	NEGATIVE	2017
1590	34	25-45 yrs	FEMALE	Married	Primary Education	NEGATIVE	2018
1591	40	25-45 yrs	FEMALE	Married	Primary Education	NEGATIVE	2017
1592	30	25-45 yrs	FEMALE	Single		NEGATIVE	2016
1593	33	25-45 yrs	MALE	Married	Primary Education	NEGATIVE	2018
1594	60	> 45 yrs	FEMALE	Widowed	None	NEGATIVE	2017
1595	15	15-24 yrs	FEMALE	Single	Primary Education	NEGATIVE	2017
1596	22	15-24 yrs	FEMALE	Divorced	Primary Education	NEGATIVE	2017
1597	40	25-45 yrs	MALE	Married	Primary Education	NEGATIVE	2018
1598	35	25-45 yrs	MALE	Married	Primary Education	NEGATIVE	2017
1599	42	25-45 yrs	MALE	Married	Secondary Education	NEGATIVE	2017
1600	51	> 45 yrs	MALE	Married	Primary Education	NEGATIVE	2018
1601	54	> 45 yrs	FEMALE	Married	None	NEGATIVE	2018
1602	19	15-24 yrs	FEMALE	Single	Primary Education	NEGATIVE	2018
1603	19	15-24 yrs	MALE	Divorced	Primary Education	NEGATIVE	2017
1604	30	25-45 yrs	MALE	Married		NEGATIVE	2016
1605	27	25-45 yrs	MALE	Single	Primary Education	NEGATIVE	2018
1606	21	15-24 yrs	MALE	Single	Secondary Education	NEGATIVE	2017
1607	41	25-45 yrs	FEMALE	Married	Primary Education	NEGATIVE	2017
1608	27	25-45 yrs	FEMALE	Single	Secondary Education	NEGATIVE	2017
1609	15	15-24 yrs	FEMALE	Single	Secondary Education	NEGATIVE	2017
1610	26	25-45 yrs	FEMALE	Married	Primary Education	NEGATIVE	2017
1611	31	25-45 yrs	FEMALE	Single		NEGATIVE	2016
1612	50	> 45 yrs	FEMALE	Divorced		NEGATIVE	2016
1613	50	> 45 yrs	MALE	Married	Primary Education	NEGATIVE	2017
1614	48	> 45 yrs	MALE	Married	Primary Education	NEGATIVE	2017
1615	20	15-24 yrs	FEMALE	Married	Primary Education	NEGATIVE	2018
1616	25	25-45 yrs	FEMALE	Divorced	None	NEGATIVE	2018
1617	48	> 45 yrs	MALE	Married	Primary Education	NEGATIVE	2018
1618	37	25-45 yrs	MALE	Married	None	NEGATIVE	2017
1619	29	25-45 yrs	MALE	Single	Primary Education	NEGATIVE	2017
1620	52	> 45 yrs	FEMALE	Widowed	Primary Education	NEGATIVE	2017
1621	42	25-45 yrs	FEMALE	Widowed	Primary Education	NEGATIVE	2017
1622	44	25-45 yrs	MALE	Married	Primary Education	NEGATIVE	2018
1623	67	> 45 yrs	MALE	Married	Secondary Education	NEGATIVE	2017
1624	17	15-24 yrs	FEMALE	Married	Primary Education	NEGATIVE	2018
1625	27	25-45 yrs	MALE	Married	Secondary Education	NEGATIVE	2017
1626	32	25-45 yrs	MALE	Married	Primary Education	NEGATIVE	2018
1627	37	25-45 yrs	MALE	Married	Primary Education	NEGATIVE	2017
1628	32	25-45 yrs	MALE	Married	College	NEGATIVE	2018
1629	21	15-24 yrs	MALE	Single	College	NEGATIVE	2017
1630	36	25-45 yrs	FEMALE	Married	Primary Education	NEGATIVE	2018
1631	25	25-45 yrs	MALE	Single	Secondary Education	NEGATIVE	2017
1632	25	25-45 yrs	MALE	Married	Primary Education	NEGATIVE	2017
1633	15	15-24 yrs	MALE	Single	None	NEGATIVE	2018
1634	22	15-24 yrs	MALE	Single	Primary Education	NEGATIVE	2018
1635	30	25-45 yrs	FEMALE	Divorced	Primary Education	NEGATIVE	2018
1636	48	> 45 yrs	FEMALE	Married	Primary Education	NEGATIVE	2017
1637	37	25-45 yrs	FEMALE	Married	None	NEGATIVE	2017
1638	43	25-45 yrs	FEMALE	Married	Primary Education	NEGATIVE	2017
1639	34	25-45 yrs	MALE	Single	Primary Education	NEGATIVE	2017
1640	23	15-24 yrs	MALE	Divorced	Primary Education	NEGATIVE	2018
1641	27	25-45 yrs	FEMALE	Single		NEGATIVE	2016
1642	37	25-45 yrs	MALE	Married	None	NEGATIVE	2017
1643	37	25-45 yrs	FEMALE	Married	None	NEGATIVE	2017
1644	41	25-45 yrs	MALE	Married		NEGATIVE	2016
1645	20	15-24 yrs	MALE	Single	Primary Education	NEGATIVE	2017
1646	35	25-45 yrs	FEMALE	Married	Primary Education	NEGATIVE	2017
1647	51	> 45 yrs	FEMALE	Married	Primary Education	NEGATIVE	2018
1648	26	25-45 yrs	MALE	Married	Primary Education	NEGATIVE	2017
1649	16	15-24 yrs	FEMALE	Single	Secondary Education	NEGATIVE	2017
1650	34	25-45 yrs	FEMALE	Married	Primary Education	NEGATIVE	2017
1651	45	25-45 yrs	MALE	Married	Primary Education	NEGATIVE	2018
1652	31	25-45 yrs	FEMALE	Single	Primary Education	NEGATIVE	2017
1653	18	15-24 yrs	MALE	Single	Secondary Education	NEGATIVE	2017
1654	21	15-24 yrs	MALE	Single	Primary Education	NEGATIVE	2017
1655	41	25-45 yrs	MALE	Married	Primary Education	NEGATIVE	2017
1656	40	25-45 yrs	FEMALE	Widowed	Primary Education	NEGATIVE	2017
1657	30	25-45 yrs	MALE	Married	Primary Education	NEGATIVE	2018
1658	45	25-45 yrs	MALE	Married	Primary Education	NEGATIVE	2017
1659	21	15-24 yrs	MALE	Single	Secondary Education	NEGATIVE	2017
1660	32	25-45 yrs	MALE	Married	Secondary Education	NEGATIVE	2017
1661	74	> 45 yrs	MALE	Married	Primary Education	NEGATIVE	2017
1662	35	25-45 yrs	MALE	Married	Primary Education	NEGATIVE	2017
1663	32	25-45 yrs	FEMALE	Married	Primary Education	NEGATIVE	2018
1664	31	25-45 yrs	FEMALE	Married	None	NEGATIVE	2017
1665	22	15-24 yrs	FEMALE	Single	Primary Education	NEGATIVE	2017
1666	20	15-24 yrs	FEMALE	Married	Primary Education	NEGATIVE	2018
1667	27	25-45 yrs	FEMALE	Divorced	Primary Education	NEGATIVE	2017
1668	46	> 45 yrs	MALE	Divorced	Primary Education	NEGATIVE	2017
1669	23	15-24 yrs	MALE	Married	None	NEGATIVE	2017
1670	24	15-24 yrs	MALE	Single	College	NEGATIVE	2018
1671	43	25-45 yrs	FEMALE	Widowed	Primary Education	NEGATIVE	2018
1672	34	25-45 yrs	FEMALE	Married	Primary Education	NEGATIVE	2017
1673	77	> 45 yrs	MALE	Divorced	Primary Education	NEGATIVE	2017
1674	32	25-45 yrs	MALE	Married	Primary Education	NEGATIVE	2017
1675	71	> 45 yrs	MALE	Divorced	Primary Education	NEGATIVE	2017
1676	42	25-45 yrs	MALE	Married	None	NEGATIVE	2017
1677	35	25-45 yrs	FEMALE	Married	None	NEGATIVE	2018
1678	39	25-45 yrs	MALE	Married	Primary Education	NEGATIVE	2017
1679	29	25-45 yrs	MALE	Married	Primary Education	NEGATIVE	2017
1680	51	> 45 yrs	FEMALE	Married	None	NEGATIVE	2017
1681	24	15-24 yrs	FEMALE	Married	Primary Education	NEGATIVE	2017
1682	49	> 45 yrs	FEMALE	Married	Primary Education	NEGATIVE	2017
1683	20	15-24 yrs	MALE	Single	None	NEGATIVE	2018
1684	23	15-24 yrs	MALE	Married	Primary Education	NEGATIVE	2017
1685	47	> 45 yrs	FEMALE	Married	Primary Education	NEGATIVE	2017
1686	35	25-45 yrs	MALE	Married	Primary Education	NEGATIVE	2017
1687	22	15-24 yrs	MALE	Married		NEGATIVE	2016
1688	18	15-24 yrs	MALE	Single	Secondary Education	NEGATIVE	2017
1689	25	25-45 yrs	MALE	Single	Primary Education	NEGATIVE	2018
1690	49	> 45 yrs	MALE	Divorced	Primary Education	NEGATIVE	2018
1691	21	15-24 yrs	MALE	Married	None	NEGATIVE	2017
1692	26	25-45 yrs	MALE	Married	Primary Education	NEGATIVE	2018
1693	18	15-24 yrs	FEMALE	Single	Primary Education	NEGATIVE	2017
1694	20	15-24 yrs	FEMALE	Divorced	Primary Education	NEGATIVE	2018
1695	50	> 45 yrs	FEMALE	Married	Primary Education	NEGATIVE	2017
1696	31	25-45 yrs	FEMALE	Married	Primary Education	NEGATIVE	2017
1697	34	25-45 yrs	MALE	Married	Primary Education	NEGATIVE	2017
1698	22	15-24 yrs	FEMALE	Single	Primary Education	NEGATIVE	2018
1699	26	25-45 yrs	FEMALE	Single	Primary Education	NEGATIVE	2017
1700	22	15-24 yrs	MALE	Single	None	NEGATIVE	2017
1701	41	25-45 yrs	MALE	Married	None	NEGATIVE	2017
1702	39	25-45 yrs	FEMALE	Married	Primary Education	NEGATIVE	2017
1703	59	> 45 yrs	MALE	Married	Primary Education	NEGATIVE	2017
1704	28	25-45 yrs	MALE	Married	Primary Education	NEGATIVE	2017
1705	60	> 45 yrs	FEMALE	Divorced	Primary Education	NEGATIVE	2017
1706	35	25-45 yrs	MALE	Married	Primary Education	NEGATIVE	2018
1707	31	25-45 yrs	FEMALE	Married	Primary Education	NEGATIVE	2018
1708	24	15-24 yrs	MALE	Divorced	Primary Education	NEGATIVE	2017
1709	45	25-45 yrs	FEMALE	Married	Primary Education	NEGATIVE	2017
1710	20	15-24 yrs	FEMALE	Married	Primary Education	NEGATIVE	2017
1711	24	15-24 yrs	MALE	Married	Primary Education	NEGATIVE	2018
1712	21	15-24 yrs	MALE	Single	Primary Education	NEGATIVE	2017
1713	49	> 45 yrs	MALE	Married	Primary Education	NEGATIVE	2017
1714	41	25-45 yrs	FEMALE	Divorced	Primary Education	NEGATIVE	2018
1715	40	25-45 yrs	MALE	Married	Primary Education	NEGATIVE	2017
1716	21	15-24 yrs	FEMALE	Single	Primary Education	NEGATIVE	2018
1717	28	25-45 yrs	FEMALE	Widowed	Primary Education	NEGATIVE	2017
1718	41	25-45 yrs	FEMALE	Divorced	None	NEGATIVE	2017
1719	21	15-24 yrs	FEMALE	Single	Primary Education	NEGATIVE	2017
1720	18	15-24 yrs	FEMALE	Single	Primary Education	NEGATIVE	2017
1721	4	<15 yrs	MALE		None	NEGATIVE	2018
1722	32	25-45 yrs	MALE	Married	Primary Education	NEGATIVE	2018
1723	23	15-24 yrs	FEMALE	Married	Secondary Education	NEGATIVE	2017
1724	27	25-45 yrs	MALE	Married	Primary Education	NEGATIVE	2017
1725	35	25-45 yrs	MALE	Married	Primary Education	NEGATIVE	2017
1726	49	> 45 yrs	FEMALE	Married	Primary Education	NEGATIVE	2017
1727	31	25-45 yrs	MALE	Divorced		NEGATIVE	2016
1728	47	> 45 yrs	MALE	Married	Primary Education	NEGATIVE	2018
1729	47	> 45 yrs	MALE	Married	Primary Education	NEGATIVE	2017
1730	40	25-45 yrs	MALE	Married	None	NEGATIVE	2018
1731	27	25-45 yrs	MALE	Married	Primary Education	NEGATIVE	2017
1732	29	25-45 yrs	FEMALE	Married	Primary Education	NEGATIVE	2017
1733	30	25-45 yrs	MALE	Married	Primary Education	NEGATIVE	2018
1734	25	25-45 yrs	FEMALE	Married	Primary Education	NEGATIVE	2017
1735	44	25-45 yrs	MALE	Divorced	None	NEGATIVE	2018
1736	31	25-45 yrs	FEMALE	Divorced	Primary Education	NEGATIVE	2017
1737	43	25-45 yrs	FEMALE	Married	Primary Education	NEGATIVE	2017
1738	18	15-24 yrs	MALE	Single	Primary Education	NEGATIVE	2018
1739	55	> 45 yrs	MALE	Married	Primary Education	NEGATIVE	2017
1740	30	25-45 yrs	FEMALE	Married	Primary Education	NEGATIVE	2017
1741	23	15-24 yrs	FEMALE	Married		NEGATIVE	2016
1742	31	25-45 yrs	FEMALE	Married	Primary Education	NEGATIVE	2017
1743	29	25-45 yrs	MALE	Single	Primary Education	NEGATIVE	2018
1744	26	25-45 yrs	MALE	Single	Secondary Education	NEGATIVE	2018
1745	45	25-45 yrs	MALE	Married	Primary Education	NEGATIVE	2017
1746	49	> 45 yrs	FEMALE	Married	None	NEGATIVE	2017
1747	19	15-24 yrs	FEMALE	Married	None	NEGATIVE	2017
1748	17	15-24 yrs	FEMALE	Single	Secondary Education	NEGATIVE	2017
1749	19	15-24 yrs	MALE	Single	Primary Education	NEGATIVE	2017
1750	23	15-24 yrs	MALE	Single	Secondary Education	NEGATIVE	2017
1751	47	> 45 yrs	FEMALE	Married	None	NEGATIVE	2017
1752	16	15-24 yrs	FEMALE	Single	Primary Education	NEGATIVE	2017
1753	20	15-24 yrs	FEMALE	Single	Secondary Education	NEGATIVE	2017
1754	33	25-45 yrs	MALE	Married	Primary Education	NEGATIVE	2017
1755	45	25-45 yrs	FEMALE	Married	Primary Education	NEGATIVE	2018
1756	39	25-45 yrs	MALE	Married	Primary Education	NEGATIVE	2017
1757	32	25-45 yrs	MALE	Divorced	Primary Education	NEGATIVE	2017
1758	22	15-24 yrs	FEMALE	Divorced	Primary Education	NEGATIVE	2017
1759	29	25-45 yrs	MALE	Married	None	NEGATIVE	2018
1760	39	25-45 yrs	FEMALE	Married	Primary Education	NEGATIVE	2017
1761	27	25-45 yrs	MALE	Single	Primary Education	NEGATIVE	2017
1762	64	> 45 yrs	MALE	Married		NEGATIVE	2016
1763	35	25-45 yrs	FEMALE	Married	None	NEGATIVE	2018
1764	24	15-24 yrs	FEMALE	Married	Secondary Education	NEGATIVE	2017
1765	52	> 45 yrs	MALE	Widowed	Primary Education	NEGATIVE	2017
1766	22	15-24 yrs	MALE	Married	Primary Education	NEGATIVE	2017
1767	52	> 45 yrs	MALE	Married	Primary Education	NEGATIVE	2017
1768	44	25-45 yrs	MALE	Married	Primary Education	NEGATIVE	2017
1769	38	25-45 yrs	FEMALE	Married	Primary Education	NEGATIVE	2017
1770	25	25-45 yrs	FEMALE	Married		NEGATIVE	2016
1771	28	25-45 yrs	FEMALE	Married		NEGATIVE	2016
1772	48	> 45 yrs	MALE	Married	Primary Education	NEGATIVE	2017
1773	55	> 45 yrs	MALE	Married	None	NEGATIVE	2017
1774	49	> 45 yrs	MALE	Married		NEGATIVE	2016
1775	70	> 45 yrs	MALE	Married	None	NEGATIVE	2017
1776	21	15-24 yrs	MALE	Single	None	NEGATIVE	2017
1777	45	25-45 yrs	MALE	Married	Primary Education	NEGATIVE	2017
1778	20	15-24 yrs	MALE	Single	Primary Education	NEGATIVE	2017
1779	20	15-24 yrs	FEMALE	Married	Primary Education	NEGATIVE	2017
1780	22	15-24 yrs	FEMALE	Single	College	NEGATIVE	2017
1781	25	25-45 yrs	MALE	Divorced	Primary Education	NEGATIVE	2018
1782	25	25-45 yrs	MALE	Married	Primary Education	NEGATIVE	2017
1783	41	25-45 yrs	FEMALE	Married	Secondary Education	NEGATIVE	2018
1784	42	25-45 yrs	FEMALE	Married	Primary Education	NEGATIVE	2017
1785	17	15-24 yrs	MALE	Single	Primary Education	NEGATIVE	2017
1786	30	25-45 yrs	MALE	Married	Primary Education	NEGATIVE	2017
1787	21	15-24 yrs	MALE	Single	Primary Education	NEGATIVE	2017
1788	28	25-45 yrs	MALE	Married	Primary Education	NEGATIVE	2018
1789	25	25-45 yrs	MALE	Single	Primary Education	NEGATIVE	2018
1790	18	15-24 yrs	FEMALE	Single		NEGATIVE	2016
1791	24	15-24 yrs	MALE	Single	None	NEGATIVE	2017
1792	38	25-45 yrs	FEMALE	Widowed	Primary Education	NEGATIVE	2017
1793	25	25-45 yrs	MALE	Single	Primary Education	NEGATIVE	2017
1794	32	25-45 yrs	FEMALE	Divorced	Secondary Education	NEGATIVE	2018
1795	19	15-24 yrs	FEMALE	Divorced	Primary Education	NEGATIVE	2017
1796	23	15-24 yrs	FEMALE	Married	Primary Education	NEGATIVE	2017
1797	29	25-45 yrs	FEMALE	Married	Primary Education	NEGATIVE	2018
1798	53	> 45 yrs	MALE	Divorced	Primary Education	NEGATIVE	2017
1799	40	25-45 yrs	MALE	Married	Primary Education	NEGATIVE	2017
1800	27	25-45 yrs	MALE	Married	None	NEGATIVE	2017
1801	18	15-24 yrs	FEMALE	Married	Primary Education	NEGATIVE	2017
1802	30	25-45 yrs	MALE	Married	None	NEGATIVE	2018
1803	38	25-45 yrs	MALE	Married	Primary Education	NEGATIVE	2017
1804	44	25-45 yrs	MALE	Married	Primary Education	NEGATIVE	2017
1805	20	15-24 yrs	FEMALE	Divorced	Primary Education	NEGATIVE	2017
1806	22	15-24 yrs	FEMALE	Divorced	None	NEGATIVE	2017
1807	25	25-45 yrs	MALE	Single		NEGATIVE	2016
1808	38	25-45 yrs	MALE	Married		NEGATIVE	2016
1809	25	25-45 yrs	FEMALE	Married	Secondary Education	NEGATIVE	2017
1810	23	15-24 yrs	MALE	Married	Primary Education	NEGATIVE	2017
1811	24	15-24 yrs	MALE	Married	None	NEGATIVE	2017
1812	51	> 45 yrs	FEMALE	Divorced	Primary Education	NEGATIVE	2018
1813	25	25-45 yrs	FEMALE	Divorced	Primary Education	NEGATIVE	2017
1814	39	25-45 yrs	FEMALE	Married	Primary Education	NEGATIVE	2018
1815	54	> 45 yrs	MALE	Married	Primary Education	NEGATIVE	2018
1816	18	15-24 yrs	FEMALE	Single	Primary Education	NEGATIVE	2018
1817	49	> 45 yrs	FEMALE	Widowed	None	NEGATIVE	2018
1818	31	25-45 yrs	FEMALE	Married	Primary Education	NEGATIVE	2018
1819	21	15-24 yrs	FEMALE	Single		NEGATIVE	2016
1820	25	25-45 yrs	FEMALE	Married	Secondary Education	NEGATIVE	2018
1821	21	15-24 yrs	FEMALE	Single	College	NEGATIVE	2017
1822	83	> 45 yrs	MALE	Widowed		NEGATIVE	2016
1823	20	15-24 yrs	FEMALE	Single	Primary Education	NEGATIVE	2018
1824	30	25-45 yrs	MALE	Married	Primary Education	NEGATIVE	2018
1825	32	25-45 yrs	MALE	Married	Primary Education	NEGATIVE	2017
1826	24	15-24 yrs	MALE	Single	Primary Education	NEGATIVE	2018
1827	37	25-45 yrs	MALE	Married	Primary Education	NEGATIVE	2017
1828	63	> 45 yrs	MALE	Married	Primary Education	NEGATIVE	2017
1829	45	25-45 yrs	FEMALE	Married	Primary Education	NEGATIVE	2017
1830	40	25-45 yrs	MALE	Widowed	Primary Education	NEGATIVE	2017
1831	21	15-24 yrs	FEMALE	Single	Primary Education	NEGATIVE	2017
1832	32	25-45 yrs	MALE	Married	Secondary Education	NEGATIVE	2018
1833	25	25-45 yrs	MALE	Married	Primary Education	NEGATIVE	2017
1834	22	15-24 yrs	MALE	Single	Primary Education	NEGATIVE	2017
1835	34	25-45 yrs	FEMALE	Married	Primary Education	NEGATIVE	2018
1836	20	15-24 yrs	FEMALE	COHABITING	Secondary Education	NEGATIVE	2017
1837	60	> 45 yrs	FEMALE	Married	None	NEGATIVE	2017
1838	22	15-24 yrs	FEMALE	Married	Primary Education	NEGATIVE	2017
1839	40	25-45 yrs	MALE	Married	None	NEGATIVE	2017
1840	24	15-24 yrs	FEMALE	Married	Primary Education	NEGATIVE	2017
1841	20	15-24 yrs	FEMALE	Divorced		NEGATIVE	2016
1842	15	15-24 yrs	FEMALE	Single	Primary Education	NEGATIVE	2017
1843	41	25-45 yrs	MALE	Married	Primary Education	NEGATIVE	2017
1844	40	25-45 yrs	FEMALE	Married	Primary Education	NEGATIVE	2017
1845	23	15-24 yrs	FEMALE	Divorced	Primary Education	NEGATIVE	2018
1846	21	15-24 yrs	FEMALE	Single		NEGATIVE	2016
1847	32	25-45 yrs	FEMALE	Married	Primary Education	NEGATIVE	2018
1848	22	15-24 yrs	MALE	Single		NEGATIVE	2016
1849	41	25-45 yrs	FEMALE	Divorced		NEGATIVE	2016
1850	20	15-24 yrs	MALE	Single	Secondary Education	NEGATIVE	2017
1851	22	15-24 yrs	FEMALE	Divorced	Primary Education	NEGATIVE	2017
1852	40	25-45 yrs	MALE	Widowed	Primary Education	NEGATIVE	2017
1853	67	> 45 yrs	FEMALE	Widowed	Primary Education	NEGATIVE	2017
1854	28	25-45 yrs	FEMALE	Married	Primary Education	NEGATIVE	2017
1855	21	15-24 yrs	MALE	Married	Primary Education	NEGATIVE	2018
1856	26	25-45 yrs	FEMALE	Married	None	NEGATIVE	2017
1857	33	25-45 yrs	MALE	Married	Primary Education	NEGATIVE	2017
1858	25	25-45 yrs	MALE	Single	College	NEGATIVE	2018
1859	28	25-45 yrs	MALE	Married	Primary Education	NEGATIVE	2017
1860	55	> 45 yrs	MALE	Married	Primary Education	NEGATIVE	2018
1861	67	> 45 yrs	MALE	Married	Primary Education	NEGATIVE	2017
1862	23	15-24 yrs	FEMALE	Married	Primary Education	NEGATIVE	2017
1863	18	15-24 yrs	FEMALE	Single	Primary Education	NEGATIVE	2017
1864	27	25-45 yrs	MALE	Married	Primary Education	NEGATIVE	2018
1865	24	15-24 yrs	FEMALE	Divorced	Primary Education	NEGATIVE	2017
1866	22	15-24 yrs	FEMALE	Divorced	Primary Education	NEGATIVE	2018
1867	32	25-45 yrs	MALE	Married	None	NEGATIVE	2018
1868	19	15-24 yrs	FEMALE	Married	None	NEGATIVE	2018
1869	18	15-24 yrs	FEMALE	Single	Primary Education	NEGATIVE	2017
1870	25	25-45 yrs	MALE	Married	Secondary Education	NEGATIVE	2018
1871	19	15-24 yrs	MALE	Single	Primary Education	NEGATIVE	2017
1872	63	> 45 yrs	FEMALE	Divorced	Primary Education	NEGATIVE	2017
1873	29	25-45 yrs	MALE	Single	Primary Education	NEGATIVE	2018
1874	34	25-45 yrs	MALE	Single	None	NEGATIVE	2017
1875	21	15-24 yrs	FEMALE	Single	Primary Education	NEGATIVE	2017
1876	29	25-45 yrs	MALE	Single	Secondary Education	NEGATIVE	2018
1877	15	15-24 yrs	MALE	Single	Primary Education	NEGATIVE	2018
1878	65	> 45 yrs	FEMALE	Married		NEGATIVE	2016
1879	38	25-45 yrs	FEMALE	Married	None	NEGATIVE	2017
1880	24	15-24 yrs	FEMALE	Divorced	None	NEGATIVE	2017
1881	17	15-24 yrs	FEMALE	Married	Primary Education	NEGATIVE	2017
1882	20	15-24 yrs	MALE	Married	Primary Education	NEGATIVE	2017
1883	20	15-24 yrs	MALE	Single	Primary Education	NEGATIVE	2017
1884	66	> 45 yrs	FEMALE	Widowed	Primary Education	NEGATIVE	2017
1885	27	25-45 yrs	FEMALE	Single	Primary Education	NEGATIVE	2017
1886	58	> 45 yrs	MALE	Married	Primary Education	NEGATIVE	2017
1887	36	25-45 yrs	MALE	Married	Primary Education	NEGATIVE	2017
1888	40	25-45 yrs	MALE	Married	Primary Education	NEGATIVE	2017
1889	18	15-24 yrs	FEMALE	Single	Primary Education	NEGATIVE	2017
1890	55	> 45 yrs	MALE	Married	Primary Education	NEGATIVE	2017
1891	18	15-24 yrs	MALE	Single	Primary Education	NEGATIVE	2017
1892	21	15-24 yrs	MALE	Married	Primary Education	NEGATIVE	2018
1893	29	25-45 yrs	FEMALE	Married	Primary Education	NEGATIVE	2017
1894	32	25-45 yrs	MALE	Married	Primary Education	NEGATIVE	2018
1895	33	25-45 yrs	FEMALE	Married	Primary Education	NEGATIVE	2018
1896	21	15-24 yrs	FEMALE	Divorced	Primary Education	NEGATIVE	2018
1897	21	15-24 yrs	MALE	Married	Primary Education	NEGATIVE	2017
1898	23	15-24 yrs	MALE	Single		NEGATIVE	2016
1899	26	25-45 yrs	MALE	Married	Secondary Education	NEGATIVE	2018
1900	20	15-24 yrs	FEMALE	Married	None	NEGATIVE	2018
1901	38	25-45 yrs	FEMALE	Married	Primary Education	NEGATIVE	2017
1902	50	> 45 yrs	MALE	Married	Primary Education	NEGATIVE	2017
1903	65	> 45 yrs	MALE	Married	Primary Education	NEGATIVE	2018
1904	33	25-45 yrs	FEMALE	Married	Primary Education	NEGATIVE	2018
1905	32	25-45 yrs	FEMALE	Married	College	NEGATIVE	2017
1906	32	25-45 yrs	FEMALE	Married	Primary Education	NEGATIVE	2018
1907	20	15-24 yrs	FEMALE	Single	Primary Education	NEGATIVE	2017
1908	27	25-45 yrs	FEMALE	Divorced	Secondary Education	NEGATIVE	2018
1909	33	25-45 yrs	MALE	Single	Primary Education	NEGATIVE	2017
1910	26	25-45 yrs	FEMALE	Married	Secondary Education	NEGATIVE	2018
1911	23	15-24 yrs	FEMALE	Married		NEGATIVE	2016
1912	38	25-45 yrs	MALE	Married		NEGATIVE	2016
1913	22	15-24 yrs	MALE	Single	Primary Education	NEGATIVE	2017
1914	30	25-45 yrs	MALE	Widowed	None	NEGATIVE	2017
1915	42	25-45 yrs	FEMALE	Married	None	NEGATIVE	2017
1916	30	25-45 yrs	MALE	Married	Primary Education	NEGATIVE	2017
1917	39	25-45 yrs	FEMALE	Married		NEGATIVE	2016
1918	37	25-45 yrs	FEMALE	Married	Primary Education	NEGATIVE	2017
1919	35	25-45 yrs	FEMALE	Married	Primary Education	NEGATIVE	2018
1920	27	25-45 yrs	FEMALE	Married	Primary Education	NEGATIVE	2018
1921	60	> 45 yrs	MALE	Married	None	NEGATIVE	2018
1922	20	15-24 yrs	MALE	Single	Primary Education	NEGATIVE	2017
1923	27	25-45 yrs	FEMALE	Married	Primary Education	NEGATIVE	2017
1924	26	25-45 yrs	MALE	Married	Primary Education	NEGATIVE	2017
1925	22	15-24 yrs	FEMALE	Single	Primary Education	NEGATIVE	2018
1926	47	> 45 yrs	MALE	Married	Primary Education	NEGATIVE	2017
1927	60	> 45 yrs	MALE	Married	None	NEGATIVE	2017
1928	19	15-24 yrs	MALE	Single	Primary Education	NEGATIVE	2017
1929	29	25-45 yrs	FEMALE	Divorced	Primary Education	NEGATIVE	2017
1930	30	25-45 yrs	MALE	Married	Primary Education	NEGATIVE	2017
1931	45	25-45 yrs	MALE	Married	Primary Education	NEGATIVE	2018
1932	36	25-45 yrs	MALE	Married	Primary Education	NEGATIVE	2017
1933	25	25-45 yrs	MALE	Married	Primary Education	NEGATIVE	2017
1934	27	25-45 yrs	MALE	Married	Primary Education	NEGATIVE	2017
1935	23	15-24 yrs	FEMALE	Single	Primary Education	NEGATIVE	2017
1936	19	15-24 yrs	FEMALE	Single	Secondary Education	NEGATIVE	2018
1937	29	25-45 yrs	FEMALE	Divorced	Primary Education	NEGATIVE	2018
1938	68	> 45 yrs	MALE	Married	Primary Education	NEGATIVE	2018
1939	55	> 45 yrs	MALE	Married	Primary Education	NEGATIVE	2017
1940	21	15-24 yrs	FEMALE	Divorced	Primary Education	NEGATIVE	2017
1941	35	25-45 yrs	FEMALE	Divorced	Primary Education	NEGATIVE	2018
1942	25	25-45 yrs	MALE	Married	Primary Education	NEGATIVE	2017
1943	55	> 45 yrs	FEMALE	Divorced	None	NEGATIVE	2017
1944	32	25-45 yrs	FEMALE	Married	None	NEGATIVE	2018
1945	53	> 45 yrs	MALE	Married		NEGATIVE	2016
1946	20	15-24 yrs	MALE	Single	Primary Education	NEGATIVE	2017
1947	15	15-24 yrs	FEMALE	Married	Primary Education	NEGATIVE	2018
1948	41	25-45 yrs	FEMALE	Married	Primary Education	NEGATIVE	2017
1949	32	25-45 yrs	MALE	Married	Secondary Education	NEGATIVE	2017
1950	44	25-45 yrs	MALE	Married	Primary Education	NEGATIVE	2017
1951	35	25-45 yrs	FEMALE	Married	Primary Education	NEGATIVE	2017
1952	27	25-45 yrs	MALE	Married	Primary Education	NEGATIVE	2017
1953	19	15-24 yrs	FEMALE	Single	Primary Education	NEGATIVE	2018
1954	27	25-45 yrs	FEMALE	Married	Secondary Education	NEGATIVE	2017
1955	60	> 45 yrs	MALE	Married	Primary Education	NEGATIVE	2017
1956	27	25-45 yrs	FEMALE	Married	Primary Education	NEGATIVE	2017
1957	21	15-24 yrs	MALE	Married	Primary Education	NEGATIVE	2017
1958	28	25-45 yrs	MALE	Married	Primary Education	NEGATIVE	2018
1959	78	> 45 yrs	MALE	Married	None	NEGATIVE	2018
1960	27	25-45 yrs	FEMALE	Married	Secondary Education	NEGATIVE	2018
1961	67	> 45 yrs	MALE	Married	Primary Education	NEGATIVE	2018
1962	26	25-45 yrs	FEMALE	Married	Primary Education	NEGATIVE	2018
1963	37	25-45 yrs	FEMALE	Married	None	NEGATIVE	2018
1964	21	15-24 yrs	FEMALE	Single	College	NEGATIVE	2017
1965	43	25-45 yrs	FEMALE	Divorced	None	NEGATIVE	2017
1966	20	15-24 yrs	FEMALE	Single	Primary Education	NEGATIVE	2017
1967	28	25-45 yrs	FEMALE	Married	Primary Education	NEGATIVE	2018
1968	42	25-45 yrs	MALE	Married	Primary Education	NEGATIVE	2017
1969	24	15-24 yrs	FEMALE	Married	Primary Education	NEGATIVE	2018
1970	35	25-45 yrs	FEMALE	Married	Primary Education	NEGATIVE	2018
1971	42	25-45 yrs	MALE	Married		NEGATIVE	2016
1972	19	15-24 yrs	MALE	Single	Secondary Education	NEGATIVE	2017
1973	37	25-45 yrs	FEMALE	Married	Primary Education	NEGATIVE	2017
1974	34	25-45 yrs	MALE	Married	Primary Education	NEGATIVE	2017
1975	48	> 45 yrs	MALE	Married	Primary Education	NEGATIVE	2017
1976	47	> 45 yrs	MALE	Married	Primary Education	NEGATIVE	2017
1977	40	25-45 yrs	MALE	Married	Primary Education	NEGATIVE	2018
1978	27	25-45 yrs	FEMALE	Divorced	Primary Education	NEGATIVE	2017
1979	19	15-24 yrs	FEMALE	Married	None	NEGATIVE	2017
1980	22	15-24 yrs	FEMALE	COHABITING	College	NEGATIVE	2017
1981	41	25-45 yrs	MALE	Married	Primary Education	NEGATIVE	2017
1982	25	25-45 yrs	MALE	Married		NEGATIVE	2016
1983	51	> 45 yrs	MALE	Married	None	NEGATIVE	2017
1984	23	15-24 yrs	MALE	Married	Primary Education	NEGATIVE	2017
1985	25	25-45 yrs	FEMALE	Married	Primary Education	NEGATIVE	2018
1986	30	25-45 yrs	FEMALE	Married	Primary Education	NEGATIVE	2017
1987	45	25-45 yrs	MALE	Widowed	None	NEGATIVE	2017
1988	45	25-45 yrs	FEMALE	Married	Primary Education	NEGATIVE	2017
1989	45	25-45 yrs	FEMALE	Married	None	NEGATIVE	2017
1990	22	15-24 yrs	FEMALE	Divorced	Primary Education	NEGATIVE	2017
1991	33	25-45 yrs	MALE	Married	None	NEGATIVE	2018
1992	39	25-45 yrs	MALE	Single	None	NEGATIVE	2017
1993	39	25-45 yrs	FEMALE	Married	Primary Education	NEGATIVE	2017
1994	45	25-45 yrs	MALE	Married	Primary Education	NEGATIVE	2017
1995	24	15-24 yrs	FEMALE	Single	Secondary Education	NEGATIVE	2017
1996	30	25-45 yrs	MALE	Single	Primary Education	NEGATIVE	2018
1997	40	25-45 yrs	FEMALE	Married	None	NEGATIVE	2018
1998	32	25-45 yrs	FEMALE	Divorced	Primary Education	NEGATIVE	2018
1999	30	25-45 yrs	MALE	Married	Primary Education	NEGATIVE	2017
[truncated: 23,249 more rows]
